# Supplementary material for: Watershed‐scale effects of tallgrass prairie reconstruction: 30‐Year trends in streamflow, nitrate, and sediment in Walnut Creek, Iowa
Source: J Environ Qual. 2026 Apr 5;55(2):e70174. doi: 10.1002/jeq2.70174 (PMC13051032; doi:10.1002/jeq2.70174)
Supplement: Supplementary file 1 — The Supporting Information details the analytical and collection methods used to obtain the streamflow, nitrate, and SSC data utilized in this study. Each of these datasets has also been included. Additionally, the Supporting Information contains the error metrics and residual plots from the WRTDSK models used to estimate daily nitrate and SSC concentrations. All annual values (i.e., annual yields, flow‐weighted concentrations, and average concentrations) have also been included. [file JEQ2-55-0-s001.zip]

Archive with 27 entries (22 files):
- supplemental/
- supplemental/analytical methods/
- supplemental/analytical methods/ars_autosampler_publication.pdf
- supplemental/analytical methods/ars_methods_discharge.pdf
- supplemental/analytical methods/ars_methods_nitrate.pdf
- supplemental/analytical methods/ars_methods_SSC.pdf
- supplemental/annual estimated values/
- supplemental/annual estimated values/Annual Average Concentrations.csv
- supplemental/annual estimated values/Annual Flow Weighted Concentrations.csv
- supplemental/annual estimated values/Annual Loads.csv
- supplemental/annual estimated values/Annual Proportion of Load at WNT2.csv
- supplemental/annual estimated values/Annual Yields.csv
- supplemental/original data/
- supplemental/original data/Newton_AnnualPrecip_mm.csv
- supplemental/original data/WNT1Flow_CFS.csv
- supplemental/original data/WNT1Nitrate_mgL.csv
- supplemental/original data/WNT1SSC_mgL.csv
- supplemental/original data/WNT2Flow_CFS.csv
- supplemental/original data/WNT2Nitrate_mgL.csv
- supplemental/original data/WNT2SSC_mgL.csv
- supplemental/TrendsByDecade.xlsx
- supplemental/WRTDSK outputs/
- supplemental/WRTDSK outputs/WNT1Nitrate_Plots.pdf
- supplemental/WRTDSK outputs/WNT1SSC_Plots.pdf
- supplemental/WRTDSK outputs/WNT2Nitrate_Plots.pdf
- supplemental/WRTDSK outputs/WNT2SSC_Plots.pdf
- supplemental/WRTDSK outputs/_WRTDSmetrics.csv
