# Supplementary material for: Watershed‐scale effects of tallgrass prairie reconstruction: 30‐Year trends in streamflow, nitrate, and sediment in Walnut Creek, Iowa
Source: J Environ Qual. 2026 Apr 5;55(2):e70174. doi: 10.1002/jeq2.70174 (PMC13051032; doi:10.1002/jeq2.70174)
Supplement: Supplementary file 1 — The Supporting Information details the analytical and collection methods used to obtain the streamflow, nitrate, and SSC data utilized in this study. Each of these datasets has also been included. Additionally, the Supporting Information contains the error metrics and residual plots from the WRTDSK models used to estimate daily nitrate and SSC concentrations. All annual values (i.e., annual yields, flow‐weighted concentrations, and average concentrations) have also been included. [file JEQ2-55-0-s001.zip › supplemental/annual estimated values/Annual Average Concentrations.csv]

Site	Year	Nitrate (mg/L)	SSC (mg/L)
WNT1	1995	8.455536697	127.5780782
WNT1	1996	8.900565944	98.03005464
WNT1	1997	10.12276632	121.3479452
WNT1	1998	11.58688332	124.3506849
WNT1	1999	10.01260951	77.71260274
WNT1	2000	8.213526796	55.18852459
WNT1	2001	9.137628375	51.78054795
WNT1	2002	9.933929051	38.11342466
WNT1	2003	8.824252599	41.80849315
WNT1	2004	11.10622144	44.34863388
WNT1	2005	9.353622026	52.30592288
WNT1	2006	7.136573296	36.15495329
WNT1	2007	9.863639263	68.61404754
WNT1	2008	9.377402988	58.33246409
WNT1	2009	8.062303062	57.81765621
WNT1	2010	7.526233791	61.89641129
WNT1	2011	6.155288652	107.1936964
WNT1	2012	4.007806833	61.08889878
WNT1	2013	7.489395448	46.30723255
WNT1	2014	9.033218805	45.26758199
WNT1	2015	10.52537291	40.67523262
WNT1	2016	10.91847696	52.55818788
WNT1	2017	6.941453507	78.71664071
WNT1	2018	8.105509091	50.96491221
WNT1	2019	8.700156873	55.93064817
WNT1	2020	7.8421663	38.31574404
WNT1	2021	7.967448541	38.16269516
WNT1	2022	6.771792573	50.57231142
WNT1	2023	5.018158927	35.23847888
WNT1	2024	9.055688421	29.11588527
WNT2	1995	6.413921743	127.9252814
WNT2	1996	6.270151419	125.9142077
WNT2	1997	7.073551725	128.7553425
WNT2	1998	8.550460875	149.1723288
WNT2	1999	6.899549773	100.4964384
WNT2	2000	5.38934786	85.6284153
WNT2	2001	5.970406357	86.74520548
WNT2	2002	6.288701873	93.26219178
WNT2	2003	5.611447017	99.08849315
WNT2	2004	7.54091972	78.62568306
WNT2	2005	6.201462897	90.1995408
WNT2	2006	4.968972831	51.89502356
WNT2	2007	6.935029458	97.19314239
WNT2	2008	5.86790291	134.9971108
WNT2	2009	5.084763856	199.7655104
WNT2	2010	5.237110937	99.98553389
WNT2	2011	4.018745954	117.3803379
WNT2	2012	2.137469352	45.43205141
WNT2	2013	4.995025219	51.52270304
WNT2	2014	5.417058803	192.0957884
WNT2	2015	6.414741968	57.63894795
WNT2	2016	7.087024233	79.43051219
WNT2	2017	4.023233724	47.58569098
WNT2	2018	5.054534864	65.02332577
WNT2	2019	5.440801488	79.94762992
WNT2	2020	4.624997837	44.13935488
WNT2	2021	4.949988304	32.31057989
WNT2	2022	4.350826708	33.1459844
WNT2	2023	2.785791237	77.98471747
WNT2	2024	5.32073643	35.85541971
