# Supplementary material for: Watershed‐scale effects of tallgrass prairie reconstruction: 30‐Year trends in streamflow, nitrate, and sediment in Walnut Creek, Iowa
Source: J Environ Qual. 2026 Apr 5;55(2):e70174. doi: 10.1002/jeq2.70174 (PMC13051032; doi:10.1002/jeq2.70174)
Supplement: Supplementary file 1 — The Supporting Information details the analytical and collection methods used to obtain the streamflow, nitrate, and SSC data utilized in this study. Each of these datasets has also been included. Additionally, the Supporting Information contains the error metrics and residual plots from the WRTDSK models used to estimate daily nitrate and SSC concentrations. All annual values (i.e., annual yields, flow‐weighted concentrations, and average concentrations) have also been included. [file JEQ2-55-0-s001.zip › supplemental/annual estimated values/Annual Flow Weighted Concentrations.csv]

Site	Year	Nitrate (mg/L)	SSC (mg/L)
WNT1	1995	12.5243564	228.2387578
WNT1	1996	11.69831623	414.6045719
WNT1	1997	11.73113399	363.8657063
WNT1	1998	13.18481719	237.6039927
WNT1	1999	10.7082035	223.184626
WNT1	2000	12.51815014	188.739554
WNT1	2001	10.8770817	179.0339448
WNT1	2002	12.48057177	73.62897723
WNT1	2003	11.71126827	109.4097844
WNT1	2004	12.18848405	82.54261821
WNT1	2005	13.10664594	134.7149333
WNT1	2006	9.623109829	55.63909121
WNT1	2007	11.51109566	182.3628657
WNT1	2008	9.379575259	165.6576794
WNT1	2009	8.023493863	212.8435585
WNT1	2010	6.910410515	196.3260609
WNT1	2011	10.12394333	305.94054
WNT1	2012	9.403453792	59.1854189
WNT1	2013	14.45004407	88.04800172
WNT1	2014	12.52869426	84.96156724
WNT1	2015	10.4665892	82.42441163
WNT1	2016	10.56774575	137.7021257
WNT1	2017	11.52281134	159.2634088
WNT1	2018	10.03378207	147.3349041
WNT1	2019	8.79915032	263.2064825
WNT1	2020	10.24747009	68.69687942
WNT1	2021	10.55502908	29.60357043
WNT1	2022	11.56073718	52.87274057
WNT1	2023	9.098094104	57.72512626
WNT1	2024	13.79008121	82.84782449
WNT2	1995	9.165574993	628.2096132
WNT2	1996	6.995833883	770.4593293
WNT2	1997	8.27764299	515.9591702
WNT2	1998	9.415894349	466.7163793
WNT2	1999	7.779543827	397.0931142
WNT2	2000	8.945080617	317.3917254
WNT2	2001	7.592191966	379.0212615
WNT2	2002	8.193817193	345.5740866
WNT2	2003	7.57169318	492.820956
WNT2	2004	8.272783267	236.0627716
WNT2	2005	8.419238463	441.713281
WNT2	2006	6.211845267	124.2392015
WNT2	2007	7.963079788	348.3538375
WNT2	2008	5.221352613	495.8513151
WNT2	2009	4.95726448	1509.704052
WNT2	2010	4.359035796	374.4393739
WNT2	2011	6.426924573	380.9003241
WNT2	2012	5.322502551	126.2136191
WNT2	2013	9.382143099	281.9107931
WNT2	2014	6.74534479	243.8112135
WNT2	2015	6.354333554	156.2082103
WNT2	2016	6.729613256	218.7382812
WNT2	2017	6.745939955	150.3383274
WNT2	2018	6.351725335	311.4425005
WNT2	2019	5.428202807	456.2614226
WNT2	2020	6.470751894	87.99553609
WNT2	2021	6.416292995	49.38478712
WNT2	2022	7.653565241	58.19265354
WNT2	2023	4.687479545	338.8746815
WNT2	2024	7.532308847	366.518002
Lower Basin	1995	7.336671598	845.9993312
Lower Basin	1996	4.722068111	942.5238492
Lower Basin	1997	6.751073164	583.1900658
Lower Basin	1998	7.473498211	584.7944174
Lower Basin	1999	6.307946927	484.478888
Lower Basin	2000	6.733650038	397.0166372
Lower Basin	2001	6.283221998	458.7126401
Lower Basin	2002	5.668115142	505.8007355
Lower Basin	2003	5.80054333	656.8664495
Lower Basin	2004	6.217660055	316.6365561
Lower Basin	2005	6.089920503	594.2702688
Lower Basin	2006	4.800277008	152.6256653
Lower Basin	2007	5.191885094	478.0018766
Lower Basin	2008	2.674592926	698.0828721
Lower Basin	2009	3.291962242	2214.042969
Lower Basin	2010	2.789686072	483.9968123
Lower Basin	2011	4.455401559	420.8744084
Lower Basin	2012	3.887192965	149.7880782
Lower Basin	2013	6.684137022	385.1178196
Lower Basin	2014	3.838225065	323.6602598
Lower Basin	2015	3.561618043	206.3162719
Lower Basin	2016	4.756088761	260.4061596
Lower Basin	2017	4.189614787	145.5621029
Lower Basin	2018	4.606097175	389.2443547
Lower Basin	2019	3.803420224	549.3130952
Lower Basin	2020	4.232794121	99.4312791
Lower Basin	2021	3.530579904	63.17714177
Lower Basin	2022	4.111769079	63.01507948
Lower Basin	2023	-6.868016571	1075.466499
Lower Basin	2024	3.035483154	570.3629598
