# Supplementary material for: Watershed‐scale effects of tallgrass prairie reconstruction: 30‐Year trends in streamflow, nitrate, and sediment in Walnut Creek, Iowa
Source: J Environ Qual. 2026 Apr 5;55(2):e70174. doi: 10.1002/jeq2.70174 (PMC13051032; doi:10.1002/jeq2.70174)
Supplement: Supplementary file 1 — The Supporting Information details the analytical and collection methods used to obtain the streamflow, nitrate, and SSC data utilized in this study. Each of these datasets has also been included. Additionally, the Supporting Information contains the error metrics and residual plots from the WRTDSK models used to estimate daily nitrate and SSC concentrations. All annual values (i.e., annual yields, flow‐weighted concentrations, and average concentrations) have also been included. [file JEQ2-55-0-s001.zip › supplemental/annual estimated values/Annual Loads.csv]

year	WNT1		WNT2		Lower Basin
	Nitrate (kg)	SSC (kg)	Nitrate (kg)	SSC (kg)	Nitrate (kg)	SSC (kg)
1995	52662.81899	959705.7129	109317.8836	7492660.898	56655.0646	6532955.185
1996	60799.95439	2154834.812	111556.6795	12285866.97	50756.72506	10131032.16
1997	43425.36887	1346928.825	99960.44612	6230699.837	56535.07725	4883771.013
1998	111526.6603	2009825.347	234188.0725	11607968.95	122661.4122	9598143.607
1999	49450.07855	1030658.157	107422.0999	5483171.911	57972.02138	4452513.755
2000	30992.48084	467282.0618	57928.59122	2055437.654	26936.11038	1588155.592
2001	42051.67417	692159.6545	103011.5983	5142597.307	60959.92417	4450437.652
2002	31628.43697	186591.5688	56008.14024	2362142.265	24379.70327	2175550.696
2003	45758.0687	427484.0535	98728.42453	6425965.158	52970.35582	5998481.104
2004	56192.49395	380545.7312	110809.416	3161931.965	54616.922	2781386.234
2005	52364.28143	538219.3671	101326.28	5316058.43	48961.9986	4777839.063
2006	16953.64877	98022.94967	37391.13877	747836.5966	20437.49	649813.6469
2007	86906.1665	1376798.355	137091.5812	5997224.652	50185.41473	4620426.297
2008	121100.0709	2138812.918	177481.8388	16854751.96	56381.7679	14715939.04
2009	72423.47257	1921216.603	127135.4285	38718303.68	54711.95589	36797087.07
2010	111728.8924	3174238.822	185057.1715	15896334.57	73328.27905	12722095.75
2011	59413.20957	1795437.689	108444.1208	6427086.591	49030.9112	4631648.902
2012	8078.146154	50843.92125	17572.73652	416705.986	9494.590365	365862.0648
2013	74201.14246	452127.5013	138673.2639	4166797.436	64472.12145	3714669.935
2014	50524.13013	342622.2391	81316.27841	2939185.636	30792.14828	2596563.397
2015	78616.29237	619103.4656	118008.3013	2900991.174	39392.00898	2281887.709
2016	54417.34289	709080.6277	102047.5388	3316937.006	47630.19595	2607856.378
2017	34662.77309	479094.1411	58213.61292	1297333.99	23550.83983	818239.849
2018	53737.13617	789069.9386	105770.4741	5186216.216	52033.33794	4397146.278
2019	64363.12717	1925275.929	122083.2766	10261571.17	57720.1494	8336295.246
2020	36729.54219	246227.1086	62332.41473	847656.3991	25602.87254	601429.2904
2021	28054.03822	78682.84299	41512.53575	319512.8001	13458.49753	240829.9571
2022	25902.8669	118466.1099	36066.05544	274222.4575	10163.18854	155756.3476
2023	12774.42934	81050.55173	9093.708089	657416.7211	-3680.721255	576366.1693
2024	63651.92757	382407.01	83149.75716	4046021.41	19497.82959	3663614.4
