# Supplementary material for: Watershed‐scale effects of tallgrass prairie reconstruction: 30‐Year trends in streamflow, nitrate, and sediment in Walnut Creek, Iowa
Source: J Environ Qual. 2026 Apr 5;55(2):e70174. doi: 10.1002/jeq2.70174 (PMC13051032; doi:10.1002/jeq2.70174)
Supplement: Supplementary file 1 — The Supporting Information details the analytical and collection methods used to obtain the streamflow, nitrate, and SSC data utilized in this study. Each of these datasets has also been included. Additionally, the Supporting Information contains the error metrics and residual plots from the WRTDSK models used to estimate daily nitrate and SSC concentrations. All annual values (i.e., annual yields, flow‐weighted concentrations, and average concentrations) have also been included. [file JEQ2-55-0-s001.zip › supplemental/annual estimated values/Annual Proportion of Load at WNT2.csv]

year	Nitrate	SSC	Flow
1995	0.518259801	0.8719139	0.647452869
1996	0.454985979	0.824608648	0.674070398
1997	0.565574479	0.78382383	0.693463618
1998	0.523773098	0.826858139	0.659904105
1999	0.539665687	0.812032493	0.665565661
2000	0.464988183	0.772660552	0.617697201
2001	0.591777287	0.8654066	0.715060961
2002	0.43528857	0.921007481	0.629252384
2003	0.53652589	0.93347551	0.70034981
2004	0.492890622	0.879647717	0.655805763
2005	0.483211252	0.898755935	0.668033475
2006	0.546586455	0.868924642	0.707315532
2007	0.366072185	0.770427417	0.561465049
2008	0.317676266	0.873103269	0.620169068
2009	0.430343898	0.950379629	0.648041613
2010	0.396246622	0.800316305	0.619156839
2011	0.452130654	0.720645169	0.652199262
2012	0.540302323	0.877986103	0.739803894
2013	0.464921064	0.891492805	0.652583264
2014	0.378671391	0.883429534	0.665481845
2015	0.333807101	0.786588987	0.59555001
2016	0.466745171	0.786224271	0.660419653
2017	0.404558979	0.630708711	0.651403702
2018	0.491945776	0.847852479	0.678384395
2019	0.472793252	0.812380005	0.67476574
2020	0.410747324	0.709520144	0.627917151
2021	0.324203214	0.753741187	0.589190125
2022	0.281793737	0.567992676	0.524525261
2023	-0.404754718	0.876713583	0.276248527
2024	0.234490518	0.905485668	0.581869479
