# Supplementary material for: Watershed‐scale effects of tallgrass prairie reconstruction: 30‐Year trends in streamflow, nitrate, and sediment in Walnut Creek, Iowa
Source: J Environ Qual. 2026 Apr 5;55(2):e70174. doi: 10.1002/jeq2.70174 (PMC13051032; doi:10.1002/jeq2.70174)
Supplement: Supplementary file 1 — The Supporting Information details the analytical and collection methods used to obtain the streamflow, nitrate, and SSC data utilized in this study. Each of these datasets has also been included. Additionally, the Supporting Information contains the error metrics and residual plots from the WRTDSK models used to estimate daily nitrate and SSC concentrations. All annual values (i.e., annual yields, flow‐weighted concentrations, and average concentrations) have also been included. [file JEQ2-55-0-s001.zip › supplemental/annual estimated values/Annual Yields.csv]

Site	Year	Nitrate (kg/ha)	SSC (kg/ha)	Flow (mm)
WNT1	1995	29.99021582	546.5294492	239.4551454
WNT1	1996	34.62411981	1227.126886	295.9752423
WNT1	1997	24.72970892	767.0437499	210.8040787
WNT1	1998	63.51176557	1144.547464	481.703801
WNT1	1999	28.16063699	586.935169	262.9818996
WNT1	2000	17.64947656	266.1059578	140.9910918
WNT1	2001	23.94742265	394.1683682	220.1640413
WNT1	2002	18.01163837	106.2594355	144.3174135
WNT1	2003	26.05812569	243.4419439	222.5047286
WNT1	2004	32.00028129	216.711692	262.5452121
WNT1	2005	29.82020583	306.5030564	227.5197329
WNT1	2006	9.654697478	55.82172532	100.3282478
WNT1	2007	49.4909832	784.053733	429.9415509
WNT1	2008	68.96359393	1218.002801	735.2528449
WNT1	2009	41.2434354	1094.086904	514.0333639
WNT1	2010	63.62693189	1807.653088	920.7402621
WNT1	2011	33.83440181	1022.458821	334.2018095
WNT1	2012	4.600311022	28.95439706	48.92150399
WNT1	2013	42.25577589	257.475798	292.426623
WNT1	2014	28.77228367	195.1151703	229.651096
WNT1	2015	44.77009816	352.5646159	427.7429574
WNT1	2016	30.98937522	403.8044577	293.2448978
WNT1	2017	19.73962021	272.8326544	171.3090637
WNT1	2018	30.60201376	449.356457	304.9898188
WNT1	2019	36.65326149	1096.398593	416.5545553
WNT1	2020	20.91659578	140.2204491	204.1147288
WNT1	2021	15.97610377	44.80799715	151.3601113
WNT1	2022	14.75106316	67.46361612	127.5962157
WNT1	2023	7.274731973	46.15635064	79.9588561
WNT1	2024	36.24825032	217.7716458	262.8574101
WNT2	1995	20.79077284	1425.002073	226.8354452
WNT2	1996	21.21656133	2336.604597	303.2742298
WNT2	1997	19.01111566	1184.994263	229.6682241
WNT2	1998	44.53938237	2207.677625	473.0233871
WNT2	1999	20.4302206	1042.824631	262.6146347
WNT2	2000	11.01722922	390.9162521	123.1652311
WNT2	2001	19.59140326	978.0519793	258.0467321
WNT2	2002	10.65198559	449.2472927	130.0002836
WNT2	2003	18.77680193	1222.131068	247.9868304
WNT2	2004	21.07444198	601.3564027	254.7442778
WNT2	2005	19.27087867	1011.041923	228.8909947
WNT2	2006	7.111285427	142.2283371	114.479436
WNT2	2007	26.07295193	1140.590463	327.4229648
WNT2	2008	33.75462892	3205.544306	646.4728858
WNT2	2009	24.17942725	7363.694119	487.7574587
WNT2	2010	35.19535402	3023.266369	807.4114476
WNT2	2011	20.62459505	1222.34435	320.9092438
WNT2	2012	3.342095192	79.25180411	62.79180066
WNT2	2013	26.37376643	792.4681316	281.105992
WNT2	2014	15.46524884	558.993084	229.2729182
WNT2	2015	22.44357196	551.7290175	353.2010362
WNT2	2016	19.40805227	630.8362506	288.397736
WNT2	2017	11.07143646	246.7352587	164.1199972
WNT2	2018	20.11610386	986.3477019	316.702987
WNT2	2019	23.21857675	1951.611102	427.7396697
WNT2	2020	11.85477648	161.2127043	183.2055482
WNT2	2021	7.89511901	60.76698365	123.0479814
WNT2	2022	6.859272621	52.15337723	89.62192658
WNT2	2023	1.729499446	125.0317081	36.89614919
WNT2	2024	15.81395153	769.4981761	209.9482623
Lower Basin	1995	16.17791679	1865.492629	220.5075772
Lower Basin	1996	14.49363937	2892.927515	306.9341447
Lower Basin	1997	16.14365427	1394.566251	239.1272303
Lower Basin	1998	35.02610285	2740.760596	468.6707866
Lower Basin	1999	16.55397527	1271.420261	262.4304779
Lower Basin	2000	7.691636316	453.4995979	114.2268498
Lower Basin	2001	17.40717424	1270.827428	277.0421647
Lower Basin	2002	6.961651419	621.2309242	122.8212774
Lower Basin	2003	15.1257441	1712.872959	260.7642636
Lower Basin	2004	15.5959229	794.2279367	250.8326728
Lower Basin	2005	13.98115323	1364.317265	229.5785835
Lower Basin	2006	5.83594803	185.5550106	121.5752345
Lower Basin	2007	14.33050107	1319.367875	276.0173002
Lower Basin	2008	16.09987661	4202.152783	601.9561502
Lower Basin	2009	15.62305994	10507.44919	474.5819906
Lower Basin	2010	20.93897174	3632.808609	750.5852345
Lower Basin	2011	14.0008313	1322.572502	314.2439825
Lower Basin	2012	2.711190853	104.47232	69.74675239
Lower Basin	2013	18.41008608	1060.728137	275.4295135
Lower Basin	2014	8.792732232	741.4515696	229.0832894
Lower Basin	2015	11.24843203	651.5955764	315.823648
Lower Basin	2016	13.6008555	744.676293	285.9672345
Lower Basin	2017	6.724968541	233.6493001	160.5151997
Lower Basin	2018	14.8581776	1255.610017	322.5762946
Lower Basin	2019	16.48205294	2380.438391	433.3481965
Lower Basin	2020	7.310928766	171.7388037	172.7211047
Lower Basin	2021	3.843088958	68.76926244	108.8514936
Lower Basin	2022	2.902109807	44.47639851	70.58056401
Lower Basin	2023	-1.051034053	164.5820015	15.30331272
Lower Basin	2024	5.567626953	1046.149172	183.418147
