# Supplementary material for: Watershed‐scale effects of tallgrass prairie reconstruction: 30‐Year trends in streamflow, nitrate, and sediment in Walnut Creek, Iowa
Source: J Environ Qual. 2026 Apr 5;55(2):e70174. doi: 10.1002/jeq2.70174 (PMC13051032; doi:10.1002/jeq2.70174)
Supplement: Supplementary file 1 — The Supporting Information details the analytical and collection methods used to obtain the streamflow, nitrate, and SSC data utilized in this study. Each of these datasets has also been included. Additionally, the Supporting Information contains the error metrics and residual plots from the WRTDSK models used to estimate daily nitrate and SSC concentrations. All annual values (i.e., annual yields, flow‐weighted concentrations, and average concentrations) have also been included. [file JEQ2-55-0-s001.zip › supplemental/original data/Newton_AnnualPrecip_mm.csv]

year	Precip_mm
1950	488.188
1951	874.776
1952	803.91
1953	526.542
1954	1047.242
1955	583.438
1956	552.45
1957	748.538
1958	664.718
1959	1082.802
1960	953.262
1961	1031.24
1962	769.366
1963	722.122
1964	774.446
1965	1019.302
1966	665.48
1967	727.964
1968	723.646
1969	838.454
1970	958.596
1971	609.092
1972	801.878
1973	732.536
1974	1130.808
1975	687.832
1976	614.172
1977	925.83
1978	951.484
1979	757.174
1980	558.292
1981	611.886
1982	1080.77
1983	1098.296
1984	1177.544
1985	754.634
1986	924.306
1987	857.25
1988	475.742
1989	673.608
1990	1156.208
1991	1066.292
1992	906.526
1993	1377.188
1994	649.732
1995	879.602
1996	839.47
1997	939.546
1998	963.422
1999	703.326
2000	717.804
2001	797.56
2002	754.126
2003	861.822
2004	863.6
2005	806.196
2006	851.916
2007	990.092
2008	1006.094
2009	1032.764
2010	1446.53
2011	715.01
2012	594.36
2013	836.422
2014	1027.684
2015	1044.448
2016	799.084
2017	673.354
2018	1202.182
2019	1009.396
2020	776.986
2021	706.374
2022	656.336
2023	733.298
2024	679.958
