# Supplementary material for: Watershed‐scale effects of tallgrass prairie reconstruction: 30‐Year trends in streamflow, nitrate, and sediment in Walnut Creek, Iowa
Source: J Environ Qual. 2026 Apr 5;55(2):e70174. doi: 10.1002/jeq2.70174 (PMC13051032; doi:10.1002/jeq2.70174)
Supplement: Supplementary file 1 — The Supporting Information details the analytical and collection methods used to obtain the streamflow, nitrate, and SSC data utilized in this study. Each of these datasets has also been included. Additionally, the Supporting Information contains the error metrics and residual plots from the WRTDSK models used to estimate daily nitrate and SSC concentrations. All annual values (i.e., annual yields, flow‐weighted concentrations, and average concentrations) have also been included. [file JEQ2-55-0-s001.zip › supplemental/original data/WNT1Flow_CFS.csv]

Date	WNT1
1/1/1995	0.667980296
1/2/1995	0.434187192
1/3/1995	0.367389163
1/4/1995	0.267192118
1/5/1995	0.173674877
1/6/1995	0.193714286
1/7/1995	0.2271133
1/8/1995	0.313950739
1/9/1995	0.434187192
1/10/1995	0.500985222
1/11/1995	0.634581281
1/12/1995	0.76817734
1/13/1995	0.834975369
1/14/1995	0.834975369
1/15/1995	0.567783251
1/16/1995	0.534384236
1/17/1995	0.70137931
1/18/1995	0.76817734
1/19/1995	0.567783251
1/20/1995	0.434187192
1/21/1995	0.333990148
1/22/1995	0.300591133
1/23/1995	0.333990148
1/24/1995	0.367389163
1/25/1995	0.323970443
1/26/1995	0.283891626
1/27/1995	0.367389163
1/28/1995	0.634581281
1/29/1995	0.76817734
1/30/1995	0.70137931
1/31/1995	0.601182266
2/1/1995	1.168965517
2/2/1995	1.502955665
2/3/1995	2.337931034
2/4/1995	1.803546798
2/5/1995	1.53635468
2/6/1995	1.402758621
2/7/1995	1.269162562
2/8/1995	1.102167488
2/9/1995	0.935172414
2/10/1995	1.135566502
2/11/1995	0.901773399
2/12/1995	0.734778325
2/13/1995	0.634581281
2/14/1995	0.76817734
2/15/1995	0.868374384
2/16/1995	0.801576355
2/17/1995	1.135566502
2/18/1995	1.669950739
2/19/1995	3.00591133
2/20/1995	5.009852217
2/21/1995	3.00591133
2/22/1995	2.30453202
2/23/1995	1.669950739
2/24/1995	1.335960591
2/25/1995	1.870344828
2/26/1995	1.569753695
2/27/1995	1.369359606
2/28/1995	0.834975369
3/1/1995	0.667980296
3/2/1995	0.500985222
3/3/1995	0.901773399
3/4/1995	0.935172414
3/5/1995	0.868374384
3/6/1995	0.667980296
3/7/1995	0.500985222
3/8/1995	0.434187192
3/9/1995	0.400788177
3/10/1995	6.01182266
3/11/1995	5.677832512
3/12/1995	3.07270936
3/13/1995	3.106108374
3/14/1995	2.738719212
3/15/1995	2.438128079
3/16/1995	2.204334975
3/17/1995	1.937142857
3/18/1995	1.903743842
3/19/1995	1.870344828
3/20/1995	1.903743842
3/21/1995	1.669950739
3/22/1995	1.603152709
3/23/1995	1.502955665
3/24/1995	1.402758621
3/25/1995	1.569753695
3/26/1995	18.03546798
3/27/1995	12.35763547
3/28/1995	6.01182266
3/29/1995	5.009852217
3/30/1995	4.341871921
3/31/1995	4.007881773
4/1/1995	3.673891626
4/2/1995	3.206305419
4/3/1995	3.07270936
4/4/1995	2.705320197
4/5/1995	2.638522167
4/6/1995	2.571724138
4/7/1995	2.504926108
4/8/1995	2.538325123
4/9/1995	18.36945813
4/10/1995	25.71724138
4/11/1995	41.08078818
4/12/1995	28.38916256
4/13/1995	13.02561576
4/14/1995	9.685714286
4/15/1995	8.349753695
4/16/1995	6.679802956
4/17/1995	6.345812808
4/18/1995	17.03349754
4/19/1995	12.02364532
4/20/1995	12.35763547
4/21/1995	12.69162562
4/22/1995	9.351724138
4/23/1995	7.681773399
4/24/1995	7.013793103
4/25/1995	6.345812808
4/26/1995	67.8
4/27/1995	60.7862069
4/28/1995	39.07684729
4/29/1995	22.71133005
4/30/1995	19.70541872
5/1/1995	16.36551724
5/2/1995	14.36157635
5/3/1995	12.69162562
5/4/1995	13.02561576
5/5/1995	11.35566502
5/6/1995	12
5/7/1995	14
5/8/1995	76
5/9/1995	112
5/10/1995	52
5/11/1995	29
5/12/1995	23
5/13/1995	24
5/14/1995	19
5/15/1995	17
5/16/1995	16
5/17/1995	14
5/18/1995	14
5/19/1995	13
5/20/1995	12
5/21/1995	11
5/22/1995	11
5/23/1995	14
5/24/1995	12
5/25/1995	12
5/26/1995	11
5/27/1995	15
5/28/1995	14
5/29/1995	12
5/30/1995	11
5/31/1995	11
6/1/1995	11
6/2/1995	10
6/3/1995	9.4
6/4/1995	9.1
6/5/1995	9.1
6/6/1995	8.6
6/7/1995	7.7
6/8/1995	9.6
6/9/1995	9.1
6/10/1995	8.6
6/11/1995	7.8
6/12/1995	7.2
6/13/1995	6.9
6/14/1995	7.1
6/15/1995	6.5
6/16/1995	6.3
6/17/1995	6.3
6/18/1995	6.1
6/19/1995	5.9
6/20/1995	5.8
6/21/1995	5.7
6/22/1995	5.7
6/23/1995	5.7
6/24/1995	5.7
6/25/1995	5.8
6/26/1995	5.7
6/27/1995	7.5
6/28/1995	6.4
6/29/1995	6.3
6/30/1995	5.4
7/1/1995	5.3
7/2/1995	5.3
7/3/1995	5.3
7/4/1995	7
7/5/1995	10
7/6/1995	7
7/7/1995	5.9
7/8/1995	5.7
7/9/1995	5.2
7/10/1995	4.8
7/11/1995	4.6
7/12/1995	4.3
7/13/1995	4
7/14/1995	3.7
7/15/1995	3.8
7/16/1995	3.8
7/17/1995	3.4
7/18/1995	3.2
7/19/1995	3.1
7/20/1995	3.7
7/21/1995	3
7/22/1995	4
7/23/1995	3.3
7/24/1995	3.7
7/25/1995	3.1
7/26/1995	2.8
7/27/1995	2.7
7/28/1995	2.4
7/29/1995	2.3
7/30/1995	2.2
7/31/1995	3.6
8/1/1995	3
8/2/1995	2.6
8/3/1995	2.5
8/4/1995	2.3
8/5/1995	2.1
8/6/1995	2.1
8/7/1995	2.1
8/8/1995	1.9
8/9/1995	1.7
8/10/1995	1.7
8/11/1995	1.5
8/12/1995	1.4
8/13/1995	1.3
8/14/1995	1.3
8/15/1995	1.5
8/16/1995	2.2
8/17/1995	1.4
8/18/1995	1.2
8/19/1995	1.1
8/20/1995	1
8/21/1995	0.96
8/22/1995	0.9
8/23/1995	0.89
8/24/1995	0.76
8/25/1995	0.66
8/26/1995	0.59
8/27/1995	0.54
8/28/1995	0.47
8/29/1995	0.41
8/30/1995	0.37
8/31/1995	0.32
9/1/1995	0.33
9/2/1995	0.3
9/3/1995	0.29
9/4/1995	0.24
9/5/1995	0.22
9/6/1995	0.23
9/7/1995	0.75
9/8/1995	0.37
9/9/1995	0.29
9/10/1995	0.26
9/11/1995	0.24
9/12/1995	0.28
9/13/1995	0.25
9/14/1995	0.18
9/15/1995	0.18
9/16/1995	0.18
9/17/1995	0.16
9/18/1995	0.17
9/19/1995	0.75
9/20/1995	0.3
9/21/1995	0.27
9/22/1995	0.27
9/23/1995	0.25
9/24/1995	0.26
9/25/1995	0.27
9/26/1995	0.24
9/27/1995	0.21
9/28/1995	0.2
9/29/1995	0.91
9/30/1995	0.46
10/1/1995	0.28
10/2/1995	0.26
10/3/1995	0.25
10/4/1995	0.23
10/5/1995	0.25
10/6/1995	0.33
10/7/1995	0.26
10/8/1995	0.24
10/9/1995	0.25
10/10/1995	0.23
10/11/1995	0.21
10/12/1995	0.2
10/13/1995	0.19
10/14/1995	0.18
10/15/1995	0.17
10/16/1995	0.17
10/17/1995	0.17
10/18/1995	0.16
10/19/1995	0.17
10/20/1995	0.16
10/21/1995	0.16
10/22/1995	0.16
10/23/1995	0.17
10/24/1995	0.15
10/25/1995	0.14
10/26/1995	0.16
10/27/1995	0.18
10/28/1995	0.16
10/29/1995	0.15
10/30/1995	0.19
10/31/1995	0.35
11/1/1995	2.3
11/2/1995	1.1
11/3/1995	0.53
11/4/1995	0.38
11/5/1995	0.41
11/6/1995	0.37
11/7/1995	0.32
11/8/1995	0.28
11/9/1995	0.32
11/10/1995	0.23
11/11/1995	0.17
11/12/1995	0.35
11/13/1995	0.31
11/14/1995	0.33
11/15/1995	0.34
11/16/1995	0.35
11/17/1995	0.36
11/18/1995	0.36
11/19/1995	0.37
11/20/1995	0.32
11/21/1995	0.28
11/22/1995	0.29
11/23/1995	0.25
11/24/1995	0.21
11/25/1995	0.31
11/26/1995	0.32
11/27/1995	0.14
11/28/1995	0.07
11/29/1995	0.3
11/30/1995	0.47
12/1/1995	0.56
12/2/1995	1
12/3/1995	1.3
12/4/1995	0.84
12/5/1995	0.54
12/6/1995	0.43
12/7/1995	0.38
12/8/1995	0.24
12/9/1995	0.16
12/10/1995	0.05
12/11/1995	0.1
12/12/1995	0.3
12/13/1995	0.35
12/14/1995	0.87
12/15/1995	0.76
12/16/1995	0.7
12/17/1995	0.76
12/18/1995	0.67
12/19/1995	0.56
12/20/1995	0.52
12/21/1995	0.52
12/22/1995	0.61
12/23/1995	0.43
12/24/1995	0.54
12/25/1995	0.67
12/26/1995	0.64
12/27/1995	0.41
12/28/1995	0.32
12/29/1995	0.47
12/30/1995	0.5
12/31/1995	0.5
1/1/1996	0.4
1/2/1996	0.35
1/3/1996	0.32
1/4/1996	0.3
1/5/1996	0.15
1/6/1996	0.06
1/7/1996	0.04
1/8/1996	0.2
1/9/1996	0.71
1/10/1996	0.56
1/11/1996	0.47
1/12/1996	0.45
1/13/1996	0.69
1/14/1996	1.1
1/15/1996	0.5
1/16/1996	0.64
1/17/1996	1.3
1/18/1996	21
1/19/1996	7
1/20/1996	0.35
1/21/1996	1
1/22/1996	0.58
1/23/1996	0.5
1/24/1996	0.62
1/25/1996	0.61
1/26/1996	0.56
1/27/1996	0.53
1/28/1996	0.56
1/29/1996	0.54
1/30/1996	0.49
1/31/1996	0.47
2/1/1996	0.53
2/2/1996	0.06
2/3/1996	0.1
2/4/1996	0.2
2/5/1996	0.35
2/6/1996	0.49
2/7/1996	0.55
2/8/1996	8.9
2/9/1996	105
2/10/1996	142
2/11/1996	72
2/12/1996	47
2/13/1996	26
2/14/1996	26
2/15/1996	14
2/16/1996	5
2/17/1996	4.1
2/18/1996	4
2/19/1996	8
2/20/1996	59
2/21/1996	9.1
2/22/1996	5.6
2/23/1996	10
2/24/1996	5.4
2/25/1996	3.5
2/26/1996	3
2/27/1996	6.7
2/28/1996	4.5
2/29/1996	2
3/1/1996	3
3/2/1996	1.8
3/3/1996	1.3
3/4/1996	2.2
3/5/1996	2.4
3/6/1996	1.6
3/7/1996	0.84
3/8/1996	0.9
3/9/1996	1.3
3/10/1996	1.4
3/11/1996	1.9
3/12/1996	2.2
3/13/1996	1.6
3/14/1996	1.5
3/15/1996	1.4
3/16/1996	1.4
3/17/1996	1.4
3/18/1996	1.2
3/19/1996	1.1
3/20/1996	1.3
3/21/1996	1.1
3/22/1996	1
3/23/1996	1.1
3/24/1996	1.6
3/25/1996	1.8
3/26/1996	1.7
3/27/1996	1.5
3/28/1996	1.3
3/29/1996	1.3
3/30/1996	1.8
3/31/1996	3.5
4/1/1996	2.3
4/2/1996	2
4/3/1996	1.8
4/4/1996	1.6
4/5/1996	1.5
4/6/1996	1.5
4/7/1996	1.4
4/8/1996	1.3
4/9/1996	1.3
4/10/1996	1.2
4/11/1996	1.3
4/12/1996	1.2
4/13/1996	1.2
4/14/1996	1.3
4/15/1996	1.3
4/16/1996	1.2
4/17/1996	1.1
4/18/1996	1.2
4/19/1996	1.1
4/20/1996	1.1
4/21/1996	1
4/22/1996	0.97
4/23/1996	0.91
4/24/1996	0.92
4/25/1996	0.9
4/26/1996	0.77
4/27/1996	0.77
4/28/1996	0.93
4/29/1996	4.4
4/30/1996	2.8
5/1/1996	2
5/2/1996	1.8
5/3/1996	1.8
5/4/1996	1.7
5/5/1996	1.6
5/6/1996	1.6
5/7/1996	1.6
5/8/1996	2.4
5/9/1996	18
5/10/1996	77
5/11/1996	23
5/12/1996	17
5/13/1996	13
5/14/1996	12
5/15/1996	12
5/16/1996	23
5/17/1996	19
5/18/1996	14
5/19/1996	12
5/20/1996	11
5/21/1996	10
5/22/1996	9.2
5/23/1996	16
5/24/1996	210
5/25/1996	41
5/26/1996	31
5/27/1996	78
5/28/1996	45
5/29/1996	28
5/30/1996	22
5/31/1996	19
6/1/1996	54
6/2/1996	33
6/3/1996	22
6/4/1996	19
6/5/1996	17
6/6/1996	16
6/7/1996	15
6/8/1996	14
6/9/1996	13
6/10/1996	13
6/11/1996	12
6/12/1996	11
6/13/1996	10
6/14/1996	9.4
6/15/1996	9.1
6/16/1996	9.2
6/17/1996	8.9
6/18/1996	8.6
6/19/1996	7.6
6/20/1996	7
6/21/1996	7.2
6/22/1996	6.8
6/23/1996	7.3
6/24/1996	6.4
6/25/1996	6.6
6/26/1996	6.2
6/27/1996	6.2
6/28/1996	5.8
6/29/1996	5.6
6/30/1996	5.6
7/1/1996	5.2
7/2/1996	5
7/3/1996	4.6
7/4/1996	4.3
7/5/1996	4
7/6/1996	3.8
7/7/1996	3.6
7/8/1996	3.4
7/9/1996	3.3
7/10/1996	3.4
7/11/1996	3.2
7/12/1996	3.2
7/13/1996	3
7/14/1996	3
7/15/1996	2.9
7/16/1996	2.8
7/17/1996	18
7/18/1996	8.2
7/19/1996	5.8
7/20/1996	5.3
7/21/1996	5
7/22/1996	4.6
7/23/1996	4.1
7/24/1996	3.8
7/25/1996	3.5
7/26/1996	3.3
7/27/1996	3.4
7/28/1996	3.5
7/29/1996	3.2
7/30/1996	3
7/31/1996	2.8
8/1/1996	2.7
8/2/1996	2.6
8/3/1996	2.5
8/4/1996	2.7
8/5/1996	2.5
8/6/1996	2.3
8/7/1996	2.2
8/8/1996	2
8/9/1996	1.9
8/10/1996	2.1
8/11/1996	2.1
8/12/1996	1.8
8/13/1996	1.7
8/14/1996	1.6
8/15/1996	1.5
8/16/1996	1.4
8/17/1996	1.5
8/18/1996	1.5
8/19/1996	1.5
8/20/1996	1.4
8/21/1996	1.3
8/22/1996	1.2
8/23/1996	1.1
8/24/1996	1
8/25/1996	1
8/26/1996	1.1
8/27/1996	1.1
8/28/1996	1
8/29/1996	0.9
8/30/1996	0.79
8/31/1996	0.73
9/1/1996	0.68
9/2/1996	0.61
9/3/1996	0.55
9/4/1996	0.51
9/5/1996	0.46
9/6/1996	0.44
9/7/1996	0.42
9/8/1996	0.47
9/9/1996	0.42
9/10/1996	0.35
9/11/1996	0.32
9/12/1996	0.3
9/13/1996	0.29
9/14/1996	0.26
9/15/1996	0.26
9/16/1996	0.25
9/17/1996	0.22
9/18/1996	0.22
9/19/1996	0.26
9/20/1996	0.37
9/21/1996	0.24
9/22/1996	0.22
9/23/1996	0.37
9/24/1996	0.25
9/25/1996	0.29
9/26/1996	2.1
9/27/1996	0.75
9/28/1996	0.43
9/29/1996	0.35
9/30/1996	0.3
10/1/1996	0.28
10/2/1996	0.26
10/3/1996	0.25
10/4/1996	0.26
10/5/1996	0.26
10/6/1996	0.26
10/7/1996	0.24
10/8/1996	0.25
10/9/1996	0.25
10/10/1996	0.22
10/11/1996	0.21
10/12/1996	0.22
10/13/1996	0.22
10/14/1996	0.21
10/15/1996	0.21
10/16/1996	0.21
10/17/1996	0.22
10/18/1996	0.18
10/19/1996	0.17
10/20/1996	0.18
10/21/1996	0.18
10/22/1996	2.3
10/23/1996	1.9
10/24/1996	0.67
10/25/1996	0.49
10/26/1996	0.4
10/27/1996	0.33
10/28/1996	0.32
10/29/1996	3
10/30/1996	1.2
10/31/1996	0.71
11/1/1996	0.62
11/2/1996	0.53
11/3/1996	0.5
11/4/1996	1.4
11/5/1996	1.8
11/6/1996	1.1
11/7/1996	0.96
11/8/1996	0.83
11/9/1996	0.75
11/10/1996	0.68
11/11/1996	0.6
11/12/1996	0.56
11/13/1996	0.57
11/14/1996	0.52
11/15/1996	0.68
11/16/1996	0.8
11/17/1996	0.95
11/18/1996	0.76
11/19/1996	0.76
11/20/1996	0.74
11/21/1996	0.72
11/22/1996	0.68
11/23/1996	0.7
11/24/1996	0.66
11/25/1996	0.56
11/26/1996	0.45
11/27/1996	0.53
11/28/1996	0.61
11/29/1996	1.4
11/30/1996	1.5
12/1/1996	1.1
12/2/1996	0.97
12/3/1996	0.85
12/4/1996	0.84
12/5/1996	0.91
12/6/1996	0.87
12/7/1996	0.86
12/8/1996	0.76
12/9/1996	0.81
12/10/1996	0.83
12/11/1996	0.85
12/12/1996	0.78
12/13/1996	0.76
12/14/1996	1
12/15/1996	1.2
12/16/1996	1.2
12/17/1996	0.95
12/18/1996	0.84
12/19/1996	0.86
12/20/1996	0.8
12/21/1996	1.1
12/22/1996	1.2
12/23/1996	0.78
12/24/1996	0.7
12/25/1996	0.6
12/26/1996	0.8
12/27/1996	1.1
12/28/1996	1
12/29/1996	0.68
12/30/1996	0.6
12/31/1996	0.73
1/1/1997	0.9
1/2/1997	1.1
1/3/1997	1
1/4/1997	1.2
1/5/1997	0.71
1/6/1997	0.7
1/7/1997	0.65
1/8/1997	0.7
1/9/1997	0.65
1/10/1997	0.45
1/11/1997	0.35
1/12/1997	0.25
1/13/1997	0.37
1/14/1997	0.45
1/15/1997	0.52
1/16/1997	0.37
1/17/1997	0.25
1/18/1997	0.3
1/19/1997	0.33
1/20/1997	0.6
1/21/1997	1.3
1/22/1997	2.5
1/23/1997	1.6
1/24/1997	1
1/25/1997	0.4
1/26/1997	0.42
1/27/1997	0.37
1/28/1997	0.3
1/29/1997	0.32
1/30/1997	0.35
1/31/1997	0.53
2/1/1997	5.2
2/2/1997	3.5
2/3/1997	2.4
2/4/1997	1.2
2/5/1997	0.95
2/6/1997	0.91
2/7/1997	0.86
2/8/1997	0.87
2/9/1997	0.93
2/10/1997	0.91
2/11/1997	0.88
2/12/1997	0.78
2/13/1997	0.68
2/14/1997	0.84
2/15/1997	0.76
2/16/1997	0.8
2/17/1997	2.7
2/18/1997	118
2/19/1997	9.1
2/20/1997	21
2/21/1997	9.4
2/22/1997	4.1
2/23/1997	3.2
2/24/1997	2.1
2/25/1997	2.1
2/26/1997	2
2/27/1997	1.8
2/28/1997	4.4
3/1/1997	6.7
3/2/1997	3.2
3/3/1997	2.4
3/4/1997	2.1
3/5/1997	1.6
3/6/1997	1.7
3/7/1997	1.9
3/8/1997	1.7
3/9/1997	32
3/10/1997	5.8
3/11/1997	3.4
3/12/1997	2.8
3/13/1997	2.6
3/14/1997	3.7
3/15/1997	2.4
3/16/1997	2.1
3/17/1997	1.9
3/18/1997	1.8
3/19/1997	1.8
3/20/1997	1.8
3/21/1997	1.8
3/22/1997	1.7
3/23/1997	1.6
3/24/1997	1.8
3/25/1997	1.7
3/26/1997	1.6
3/27/1997	1.6
3/28/1997	1.6
3/29/1997	1.5
3/30/1997	1.5
3/31/1997	1.4
4/1/1997	1.4
4/2/1997	1.4
4/3/1997	1.4
4/4/1997	1.5
4/5/1997	4.9
4/6/1997	5.7
4/7/1997	3.9
4/8/1997	3.3
4/9/1997	3
4/10/1997	3
4/11/1997	3.1
4/12/1997	3.5
4/13/1997	4.8
4/14/1997	6.7
4/15/1997	5.8
4/16/1997	4.9
4/17/1997	4.2
4/18/1997	4
4/19/1997	3.7
4/20/1997	3.5
4/21/1997	3.4
4/22/1997	3.3
4/23/1997	3.3
4/24/1997	3.1
4/25/1997	3
4/26/1997	2.9
4/27/1997	2.9
4/28/1997	2.8
4/29/1997	2.7
4/30/1997	16
5/1/1997	19
5/2/1997	20
5/3/1997	17
5/4/1997	14
5/5/1997	12
5/6/1997	9.9
5/7/1997	30
5/8/1997	30
5/9/1997	19
5/10/1997	16
5/11/1997	14
5/12/1997	13
5/13/1997	12
5/14/1997	11
5/15/1997	9.7
5/16/1997	9.3
5/17/1997	8.8
5/18/1997	8.5
5/19/1997	7.5
5/20/1997	7.1
5/21/1997	6.8
5/22/1997	6.7
5/23/1997	6.5
5/24/1997	6.6
5/25/1997	6.4
5/26/1997	24
5/27/1997	19
5/28/1997	18
5/29/1997	15
5/30/1997	13
5/31/1997	12
6/1/1997	11
6/2/1997	9.7
6/3/1997	9.2
6/4/1997	8.7
6/5/1997	8.4
6/6/1997	7.8
6/7/1997	7.4
6/8/1997	7
6/9/1997	6.5
6/10/1997	6.2
6/11/1997	6.1
6/12/1997	6.6
6/13/1997	6
6/14/1997	5.6
6/15/1997	5.4
6/16/1997	5.2
6/17/1997	4.9
6/18/1997	4.6
6/19/1997	4.6
6/20/1997	4.4
6/21/1997	6.3
6/22/1997	5.1
6/23/1997	4.8
6/24/1997	4.8
6/25/1997	9.3
6/26/1997	6.9
6/27/1997	6.5
6/28/1997	5.8
6/29/1997	5.4
6/30/1997	8
7/1/1997	6.2
7/2/1997	5.2
7/3/1997	4.7
7/4/1997	4.4
7/5/1997	4.2
7/6/1997	4
7/7/1997	3.8
7/8/1997	3.6
7/9/1997	3.5
7/10/1997	3.6
7/11/1997	3.7
7/12/1997	3.5
7/13/1997	7.6
7/14/1997	4.9
7/15/1997	3.9
7/16/1997	3.5
7/17/1997	3.3
7/18/1997	3.1
7/19/1997	3
7/20/1997	3.1
7/21/1997	4.1
7/22/1997	3.1
7/23/1997	5.2
7/24/1997	3.8
7/25/1997	3.3
7/26/1997	3
7/27/1997	2.7
7/28/1997	2.7
7/29/1997	2.4
7/30/1997	2.3
7/31/1997	2.1
8/1/1997	2
8/2/1997	1.9
8/3/1997	1.7
8/4/1997	1.6
8/5/1997	1.4
8/6/1997	1.4
8/7/1997	1.3
8/8/1997	1.2
8/9/1997	1.2
8/10/1997	1.1
8/11/1997	1.3
8/12/1997	1.7
8/13/1997	1.3
8/14/1997	1.2
8/15/1997	1.6
8/16/1997	1.1
8/17/1997	2.5
8/18/1997	1.5
8/19/1997	1.4
8/20/1997	1.3
8/21/1997	1.2
8/22/1997	1.1
8/23/1997	0.97
8/24/1997	0.83
8/25/1997	0.84
8/26/1997	0.9
8/27/1997	0.82
8/28/1997	0.79
8/29/1997	0.7
8/30/1997	0.68
8/31/1997	0.61
9/1/1997	0.56
9/2/1997	0.53
9/3/1997	0.47
9/4/1997	0.42
9/5/1997	0.4
9/6/1997	0.37
9/7/1997	0.35
9/8/1997	0.59
9/9/1997	0.48
9/10/1997	0.37
9/11/1997	0.35
9/12/1997	0.33
9/13/1997	0.43
9/14/1997	0.42
9/15/1997	0.4
9/16/1997	0.66
9/17/1997	0.54
9/18/1997	0.36
9/19/1997	0.37
9/20/1997	0.33
9/21/1997	0.3
9/22/1997	0.38
9/23/1997	1.4
9/24/1997	0.57
9/25/1997	0.45
9/26/1997	0.36
9/27/1997	0.38
9/28/1997	0.33
9/29/1997	0.28
9/30/1997	0.25
10/1/1997	0.25
10/2/1997	0.27
10/3/1997	0.26
10/4/1997	0.23
10/5/1997	0.24
10/6/1997	0.22
10/7/1997	0.22
10/8/1997	0.33
10/9/1997	0.74
10/10/1997	0.41
10/11/1997	0.38
10/12/1997	4.7
10/13/1997	8.3
10/14/1997	2.4
10/15/1997	1.9
10/16/1997	1.6
10/17/1997	1.4
10/18/1997	1.4
10/19/1997	1.3
10/20/1997	1.2
10/21/1997	1.1
10/22/1997	1.1
10/23/1997	1.8
10/24/1997	3.9
10/25/1997	3.8
10/26/1997	5.7
10/27/1997	6.4
10/28/1997	6.4
10/29/1997	8.4
10/30/1997	8.8
10/31/1997	6.8
11/1/1997	6.1
11/2/1997	5.3
11/3/1997	4.7
11/4/1997	4.1
11/5/1997	4
11/6/1997	3.8
11/7/1997	3.7
11/8/1997	3.5
11/9/1997	3.4
11/10/1997	3.3
11/11/1997	3.2
11/12/1997	3.1
11/13/1997	3.1
11/14/1997	2.9
11/15/1997	2.6
11/16/1997	2.5
11/17/1997	2.6
11/18/1997	2.7
11/19/1997	2.6
11/20/1997	2.7
11/21/1997	2.5
11/22/1997	2.5
11/23/1997	2.5
11/24/1997	2.4
11/25/1997	2.5
11/26/1997	2.3
11/27/1997	2.3
11/28/1997	2.3
11/29/1997	3.1
11/30/1997	5.2
12/1/1997	3.6
12/2/1997	3.4
12/3/1997	3.8
12/4/1997	3.2
12/5/1997	2.5
12/6/1997	3.3
12/7/1997	3.3
12/8/1997	3.3
12/9/1997	3.2
12/10/1997	3.1
12/11/1997	3
12/12/1997	2.9
12/13/1997	2.9
12/14/1997	3
12/15/1997	3.1
12/16/1997	3.2
12/17/1997	3.2
12/18/1997	3.3
12/19/1997	3.5
12/20/1997	3.6
12/21/1997	3.6
12/22/1997	3.6
12/23/1997	3.4
12/24/1997	3.4
12/25/1997	3.3
12/26/1997	3.2
12/27/1997	2.9
12/28/1997	3.2
12/29/1997	3
12/30/1997	3
12/31/1997	2.8
1/1/1998	3.2
1/2/1998	6.1
1/3/1998	6.6
1/4/1998	5.3
1/5/1998	5.7
1/6/1998	5.8
1/7/1998	5.7
1/8/1998	5.6
1/9/1998	5
1/10/1998	3.6
1/11/1998	3.6
1/12/1998	2.8
1/13/1998	2.1
1/14/1998	2.7
1/15/1998	2.7
1/16/1998	3
1/17/1998	2.9
1/18/1998	2.8
1/19/1998	3
1/20/1998	3.2
1/21/1998	3.2
1/22/1998	3.1
1/23/1998	3
1/24/1998	3
1/25/1998	3
1/26/1998	2.9
1/27/1998	2.9
1/28/1998	3.3
1/29/1998	3.4
1/30/1998	3.1
1/31/1998	3.4
2/1/1998	7.2
2/2/1998	4.3
2/3/1998	3.4
2/4/1998	3.3
2/5/1998	3.1
2/6/1998	3
2/7/1998	2.9
2/8/1998	2.9
2/9/1998	2.8
2/10/1998	2.9
2/11/1998	3.2
2/12/1998	3.1
2/13/1998	3.2
2/14/1998	3.2
2/15/1998	3.3
2/16/1998	3.6
2/17/1998	4.6
2/18/1998	5.9
2/19/1998	9.1
2/20/1998	7.8
2/21/1998	6.9
2/22/1998	6.5
2/23/1998	6.6
2/24/1998	6.7
2/25/1998	6.6
2/26/1998	6.5
2/27/1998	6.4
2/28/1998	6.1
3/1/1998	5.9
3/2/1998	5.9
3/3/1998	6.1
3/4/1998	5.7
3/5/1998	5.5
3/6/1998	5.3
3/7/1998	5.3
3/8/1998	2.1
3/9/1998	2
3/10/1998	1.8
3/11/1998	1.7
3/12/1998	1.5
3/13/1998	3.4
3/14/1998	3.2
3/15/1998	4
3/16/1998	4.8
3/17/1998	6.4
3/18/1998	14
3/19/1998	14
3/20/1998	13
3/21/1998	15
3/22/1998	17
3/23/1998	15
3/24/1998	13
3/25/1998	22
3/26/1998	22
3/27/1998	14
3/28/1998	11
3/29/1998	9.8
3/30/1998	67
3/31/1998	51
4/1/1998	28
4/2/1998	21
4/3/1998	18
4/4/1998	16
4/5/1998	15
4/6/1998	14
4/7/1998	13
4/8/1998	14
4/9/1998	15
4/10/1998	14
4/11/1998	13
4/12/1998	12
4/13/1998	12
4/14/1998	12
4/15/1998	12
4/16/1998	11
4/17/1998	10
4/18/1998	9.7
4/19/1998	9.7
4/20/1998	18
4/21/1998	14
4/22/1998	13
4/23/1998	12
4/24/1998	11
4/25/1998	11
4/26/1998	9.8
4/27/1998	9.1
4/28/1998	8.8
4/29/1998	8.7
4/30/1998	8.5
5/1/1998	8
5/2/1998	7.4
5/3/1998	7.4
5/4/1998	6.9
5/5/1998	6.5
5/6/1998	9.7
5/7/1998	27
5/8/1998	16
5/9/1998	14
5/10/1998	12
5/11/1998	11
5/12/1998	11
5/13/1998	9.4
5/14/1998	9.1
5/15/1998	8.9
5/16/1998	7.9
5/17/1998	7.6
5/18/1998	7.4
5/19/1998	7.7
5/20/1998	11
5/21/1998	10
5/22/1998	13
5/23/1998	26
5/24/1998	79
5/25/1998	24
5/26/1998	18
5/27/1998	16
5/28/1998	14
5/29/1998	20
5/30/1998	16
5/31/1998	14
6/1/1998	13
6/2/1998	12
6/3/1998	12
6/4/1998	11
6/5/1998	11
6/6/1998	10
6/7/1998	9.5
6/8/1998	13
6/9/1998	21
6/10/1998	14
6/11/1998	49
6/12/1998	27
6/13/1998	19
6/14/1998	94
6/15/1998	56
6/16/1998	28
6/17/1998	53
6/18/1998	192
6/19/1998	53
6/20/1998	29
6/21/1998	24
6/22/1998	22
6/23/1998	19
6/24/1998	17
6/25/1998	16
6/26/1998	14
6/27/1998	13
6/28/1998	17
6/29/1998	58
6/30/1998	27
7/1/1998	19
7/2/1998	16
7/3/1998	15
7/4/1998	13
7/5/1998	13
7/6/1998	26
7/7/1998	54
7/8/1998	20
7/9/1998	17
7/10/1998	15
7/11/1998	13
7/12/1998	12
7/13/1998	11
7/14/1998	10
7/15/1998	9.4
7/16/1998	8.9
7/17/1998	14
7/18/1998	10
7/19/1998	9
7/20/1998	8.1
7/21/1998	7.4
7/22/1998	37
7/23/1998	12
7/24/1998	10
7/25/1998	9.1
7/26/1998	8.4
7/27/1998	7.6
7/28/1998	7
7/29/1998	6.2
7/30/1998	5.7
7/31/1998	5.3
8/1/1998	5
8/2/1998	5
8/3/1998	4.8
8/4/1998	8.4
8/5/1998	8.3
8/6/1998	6.5
8/7/1998	5.8
8/8/1998	5.2
8/9/1998	4.7
8/10/1998	4.5
8/11/1998	4.2
8/12/1998	4.4
8/13/1998	7.9
8/14/1998	7.1
8/15/1998	6.1
8/16/1998	5.3
8/17/1998	4.9
8/18/1998	4.5
8/19/1998	4.2
8/20/1998	3.9
8/21/1998	4.3
8/22/1998	3.5
8/23/1998	3.4
8/24/1998	3.3
8/25/1998	3
8/26/1998	2.8
8/27/1998	22
8/28/1998	14
8/29/1998	6.6
8/30/1998	6.2
8/31/1998	5.5
9/1/1998	4.8
9/2/1998	4.2
9/3/1998	3.9
9/4/1998	3.4
9/5/1998	3
9/6/1998	2.8
9/7/1998	2.6
9/8/1998	2.4
9/9/1998	2.3
9/10/1998	2
9/11/1998	1.8
9/12/1998	1.7
9/13/1998	1.7
9/14/1998	1.9
9/15/1998	1.7
9/16/1998	1.6
9/17/1998	1.6
9/18/1998	1.5
9/19/1998	1.4
9/20/1998	1.4
9/21/1998	1.3
9/22/1998	1.1
9/23/1998	1.1
9/24/1998	1.1
9/25/1998	1.1
9/26/1998	1.1
9/27/1998	0.96
9/28/1998	0.98
9/29/1998	1
9/30/1998	1
10/1/1998	0.94
10/2/1998	1.1
10/3/1998	1.4
10/4/1998	3
10/5/1998	9.9
10/6/1998	4.7
10/7/1998	3.5
10/8/1998	2.8
10/9/1998	2.5
10/10/1998	2.4
10/11/1998	2.4
10/12/1998	2.3
10/13/1998	2.2
10/14/1998	2.1
10/15/1998	2.1
10/16/1998	1.8
10/17/1998	8.9
10/18/1998	6.8
10/19/1998	6
10/20/1998	5.2
10/21/1998	4.2
10/22/1998	3.7
10/23/1998	3.6
10/24/1998	3.6
10/25/1998	3.4
10/26/1998	3.2
10/27/1998	3.1
10/28/1998	3
10/29/1998	2.9
10/30/1998	2.5
10/31/1998	2.5
11/1/1998	2.6
11/2/1998	3.9
11/3/1998	3.4
11/4/1998	3.1
11/5/1998	3
11/6/1998	2.9
11/7/1998	2.9
11/8/1998	3
11/9/1998	3.9
11/10/1998	35
11/11/1998	11
11/12/1998	8.9
11/13/1998	7.8
11/14/1998	7
11/15/1998	6.2
11/16/1998	5.8
11/17/1998	5.3
11/18/1998	5.2
11/19/1998	4.8
11/20/1998	4.8
11/21/1998	4.6
11/22/1998	4.5
11/23/1998	4.2
11/24/1998	4.1
11/25/1998	4
11/26/1998	3.9
11/27/1998	3.8
11/28/1998	3.8
11/29/1998	3.8
11/30/1998	3.6
12/1/1998	3.5
12/2/1998	3.5
12/3/1998	3.4
12/4/1998	3.4
12/5/1998	3.3
12/6/1998	3.3
12/7/1998	3.1
12/8/1998	3
12/9/1998	3
12/10/1998	2.9
12/11/1998	2.9
12/12/1998	2.9
12/13/1998	2.9
12/14/1998	2.8
12/15/1998	2.8
12/16/1998	2.8
12/17/1998	2.7
12/18/1998	2.6
12/19/1998	2.4
12/20/1998	2.4
12/21/1998	2.2
12/22/1998	2
12/23/1998	2.1
12/24/1998	2.1
12/25/1998	2.2
12/26/1998	2.1
12/27/1998	2.1
12/28/1998	2.1
12/29/1998	2.1
12/30/1998	1.8
12/31/1998	1.6
1/1/1999	1.7
1/2/1999	1.8
1/3/1999	1.8
1/4/1999	1.5
1/5/1999	1.6
1/6/1999	1.9
1/7/1999	1.7
1/8/1999	1.8
1/9/1999	1.6
1/10/1999	1.7
1/11/1999	1.7
1/12/1999	1.7
1/13/1999	1.6
1/14/1999	1.5
1/15/1999	1.5
1/16/1999	1.5
1/17/1999	1.5
1/18/1999	1.5
1/19/1999	1.5
1/20/1999	1.5
1/21/1999	1.6
1/22/1999	1.9
1/23/1999	1.9
1/24/1999	1.7
1/25/1999	1.6
1/26/1999	1.6
1/27/1999	1.7
1/28/1999	1.8
1/29/1999	1.7
1/30/1999	1.6
1/31/1999	1.7
2/1/1999	2.5
2/2/1999	5.8
2/3/1999	8.3
2/4/1999	6.4
2/5/1999	5.5
2/6/1999	5.3
2/7/1999	4.8
2/8/1999	5.2
2/9/1999	4.4
2/10/1999	4.4
2/11/1999	6.1
2/12/1999	4.7
2/13/1999	3.4
2/14/1999	2.9
2/15/1999	2.8
2/16/1999	2.6
2/17/1999	2.4
2/18/1999	2.4
2/19/1999	2.4
2/20/1999	2.3
2/21/1999	2.2
2/22/1999	2
2/23/1999	2.3
2/24/1999	2.1
2/25/1999	2.2
2/26/1999	2.5
2/27/1999	3.4
2/28/1999	3.3
3/1/1999	2.9
3/2/1999	3.1
3/3/1999	3.1
3/4/1999	3
3/5/1999	2.9
3/6/1999	2.7
3/7/1999	2.5
3/8/1999	2
3/9/1999	3.3
3/10/1999	2.5
3/11/1999	2.4
3/12/1999	2.5
3/13/1999	2.7
3/14/1999	3.2
3/15/1999	4.7
3/16/1999	7.3
3/17/1999	6.4
3/18/1999	4.8
3/19/1999	4.4
3/20/1999	4.2
3/21/1999	3.9
3/22/1999	3.8
3/23/1999	3.6
3/24/1999	3.3
3/25/1999	3.2
3/26/1999	3.1
3/27/1999	3
3/28/1999	3.1
3/29/1999	2.9
3/30/1999	2.7
3/31/1999	2.8
4/1/1999	2.7
4/2/1999	2.6
4/3/1999	2.8
4/4/1999	2.6
4/5/1999	3
4/6/1999	2.8
4/7/1999	2.6
4/8/1999	6.3
4/9/1999	9.6
4/10/1999	6.7
4/11/1999	5.9
4/12/1999	5.2
4/13/1999	5
4/14/1999	5.4
4/15/1999	5.5
4/16/1999	18
4/17/1999	15
4/18/1999	12
4/19/1999	10
4/20/1999	8.9
4/21/1999	8.2
4/22/1999	10
4/23/1999	13
4/24/1999	11
4/25/1999	10
4/26/1999	9.3
4/27/1999	9.7
4/28/1999	8.4
4/29/1999	7.7
4/30/1999	7.3
5/1/1999	7
5/2/1999	6.7
5/3/1999	6.5
5/4/1999	6.3
5/5/1999	6.1
5/6/1999	5.9
5/7/1999	5.9
5/8/1999	6
5/9/1999	5.9
5/10/1999	5.8
5/11/1999	8.3
5/12/1999	40
5/13/1999	20
5/14/1999	16
5/15/1999	14
5/16/1999	14
5/17/1999	25
5/18/1999	17
5/19/1999	13
5/20/1999	13
5/21/1999	16
5/22/1999	16
5/23/1999	14
5/24/1999	12
5/25/1999	11
5/26/1999	10
5/27/1999	9.7
5/28/1999	9
5/29/1999	8.4
5/30/1999	8
5/31/1999	8.1
6/1/1999	13
6/2/1999	11
6/3/1999	9.6
6/4/1999	34
6/5/1999	18
6/6/1999	14
6/7/1999	12
6/8/1999	11
6/9/1999	9.9
6/10/1999	40
6/11/1999	50
6/12/1999	22
6/13/1999	17
6/14/1999	15
6/15/1999	14
6/16/1999	13
6/17/1999	12
6/18/1999	11
6/19/1999	10
6/20/1999	9.5
6/21/1999	8.9
6/22/1999	8.5
6/23/1999	11
6/24/1999	8.9
6/25/1999	8.1
6/26/1999	7.6
6/27/1999	7.3
6/28/1999	7
6/29/1999	6.4
6/30/1999	6.2
7/1/1999	6
7/2/1999	5.7
7/3/1999	5.6
7/4/1999	5.5
7/5/1999	5.5
7/6/1999	5.5
7/7/1999	5.7
7/8/1999	5.4
7/9/1999	4.9
7/10/1999	4.5
7/11/1999	4.1
7/12/1999	4.1
7/13/1999	3.8
7/14/1999	3.6
7/15/1999	3.5
7/16/1999	3.7
7/17/1999	4
7/18/1999	3.6
7/19/1999	4.8
7/20/1999	7.6
7/21/1999	4.6
7/22/1999	4.3
7/23/1999	3.5
7/24/1999	3.3
7/25/1999	3
7/26/1999	3.3
7/27/1999	3
7/28/1999	2.5
7/29/1999	2.3
7/30/1999	2.2
7/31/1999	15
8/1/1999	3.6
8/2/1999	3
8/3/1999	2.7
8/4/1999	2.4
8/5/1999	2.2
8/6/1999	2
8/7/1999	2.4
8/8/1999	1.9
8/9/1999	1.8
8/10/1999	1.6
8/11/1999	1.9
8/12/1999	107
8/13/1999	12
8/14/1999	7.3
8/15/1999	5.3
8/16/1999	4.6
8/17/1999	4
8/18/1999	20
8/19/1999	10
8/20/1999	6.9
8/21/1999	5.5
8/22/1999	7
8/23/1999	55
8/24/1999	13
8/25/1999	9.4
8/26/1999	7.4
8/27/1999	6.2
8/28/1999	5.3
8/29/1999	4.8
8/30/1999	4.2
8/31/1999	3.8
9/1/1999	3.6
9/2/1999	3.3
9/3/1999	3.1
9/4/1999	3
9/5/1999	3.1
9/6/1999	2.7
9/7/1999	2.5
9/8/1999	2.2
9/9/1999	2.1
9/10/1999	2.1
9/11/1999	2
9/12/1999	1.9
9/13/1999	1.8
9/14/1999	1.8
9/15/1999	1.7
9/16/1999	1.6
9/17/1999	1.5
9/18/1999	1.5
9/19/1999	1.5
9/20/1999	1.4
9/21/1999	1.4
9/22/1999	1.4
9/23/1999	1.3
9/24/1999	1.3
9/25/1999	1.2
9/26/1999	1.2
9/27/1999	2.5
9/28/1999	1.6
9/29/1999	1.4
9/30/1999	1.3
10/1/1999	1.2
10/2/1999	1.1
10/3/1999	1.3
10/4/1999	1.2
10/5/1999	1.2
10/6/1999	1.1
10/7/1999	1
10/8/1999	1
10/9/1999	1.1
10/10/1999	1
10/11/1999	1
10/12/1999	1
10/13/1999	0.99
10/14/1999	1
10/15/1999	1
10/16/1999	0.95
10/17/1999	0.91
10/18/1999	0.96
10/19/1999	1
10/20/1999	0.99
10/21/1999	0.98
10/22/1999	0.89
10/23/1999	0.88
10/24/1999	0.93
10/25/1999	0.95
10/26/1999	0.91
10/27/1999	0.9
10/28/1999	0.91
10/29/1999	0.93
10/30/1999	0.88
10/31/1999	0.88
11/1/1999	0.86
11/2/1999	0.86
11/3/1999	0.92
11/4/1999	0.92
11/5/1999	0.85
11/6/1999	0.82
11/7/1999	0.88
11/8/1999	0.91
11/9/1999	0.88
11/10/1999	0.82
11/11/1999	0.81
11/12/1999	0.82
11/13/1999	0.82
11/14/1999	0.77
11/15/1999	0.74
11/16/1999	0.73
11/17/1999	0.73
11/18/1999	0.74
11/19/1999	0.68
11/20/1999	0.7
11/21/1999	0.71
11/22/1999	0.71
11/23/1999	2.4
11/24/1999	1.1
11/25/1999	1
11/26/1999	1
11/27/1999	0.92
11/28/1999	0.82
11/29/1999	0.78
11/30/1999	0.79
12/1/1999	0.81
12/2/1999	0.81
12/3/1999	0.85
12/4/1999	0.76
12/5/1999	0.75
12/6/1999	0.73
12/7/1999	0.77
12/8/1999	0.73
12/9/1999	0.69
12/10/1999	0.65
12/11/1999	0.66
12/12/1999	0.66
12/13/1999	0.63
12/14/1999	0.67
12/15/1999	0.66
12/16/1999	0.59
12/17/1999	0.62
12/18/1999	0.6
12/19/1999	0.63
12/20/1999	0.59
12/21/1999	0.59
12/22/1999	0.5
12/23/1999	0.59
12/24/1999	0.49
12/25/1999	0.54
12/26/1999	0.62
12/27/1999	0.6
12/28/1999	0.76
12/29/1999	0.84
12/30/1999	0.79
12/31/1999	0.72
1/1/2000	0.75
1/2/2000	0.76
1/3/2000	0.72
1/4/2000	0.6
1/5/2000	0.65
1/6/2000	0.62
1/7/2000	0.57
1/8/2000	0.64
1/9/2000	0.74
1/10/2000	0.71
1/11/2000	0.63
1/12/2000	0.58
1/13/2000	0.49
1/14/2000	0.56
1/15/2000	0.64
1/16/2000	0.53
1/17/2000	0.56
1/18/2000	0.57
1/19/2000	0.54
1/20/2000	0.56
1/21/2000	0.6
1/22/2000	0.58
1/23/2000	0.55
1/24/2000	0.63
1/25/2000	0.56
1/26/2000	0.49
1/27/2000	0.46
1/28/2000	0.4
1/29/2000	0.5
1/30/2000	0.55
1/31/2000	0.54
2/1/2000	0.55
2/2/2000	0.59
2/3/2000	0.56
2/4/2000	0.52
2/5/2000	0.56
2/6/2000	0.59
2/7/2000	0.6
2/8/2000	0.65
2/9/2000	0.97
2/10/2000	0.9
2/11/2000	0.68
2/12/2000	0.64
2/13/2000	0.66
2/14/2000	0.63
2/15/2000	0.97
2/16/2000	0.79
2/17/2000	0.69
2/18/2000	0.69
2/19/2000	0.67
2/20/2000	0.66
2/21/2000	2
2/22/2000	2.9
2/23/2000	2.6
2/24/2000	2.7
2/25/2000	2.1
2/26/2000	1.8
2/27/2000	1.6
2/28/2000	1.5
2/29/2000	1.9
3/1/2000	2.1
3/2/2000	1.8
3/3/2000	1.7
3/4/2000	1.6
3/5/2000	1.5
3/6/2000	1.4
3/7/2000	1.4
3/8/2000	1.4
3/9/2000	1.3
3/10/2000	1.3
3/11/2000	1.2
3/12/2000	1.2
3/13/2000	1.2
3/14/2000	1.2
3/15/2000	1.2
3/16/2000	1.1
3/17/2000	1.1
3/18/2000	1.2
3/19/2000	1.2
3/20/2000	1.2
3/21/2000	1.2
3/22/2000	1.2
3/23/2000	1.2
3/24/2000	1.2
3/25/2000	1.1
3/26/2000	1.2
3/27/2000	1.1
3/28/2000	1.1
3/29/2000	1.1
3/30/2000	1.1
3/31/2000	1.1
4/1/2000	1.1
4/2/2000	1.1
4/3/2000	1.1
4/4/2000	1.1
4/5/2000	1.1
4/6/2000	1
4/7/2000	1.1
4/8/2000	1.1
4/9/2000	1.1
4/10/2000	1.3
4/11/2000	1.4
4/12/2000	1.2
4/13/2000	1.2
4/14/2000	1.2
4/15/2000	1.2
4/16/2000	1.4
4/17/2000	1.5
4/18/2000	1.4
4/19/2000	1.4
4/20/2000	6.4
4/21/2000	5.1
4/22/2000	3.9
4/23/2000	3.4
4/24/2000	3.1
4/25/2000	2.9
4/26/2000	2.7
4/27/2000	2.8
4/28/2000	2.5
4/29/2000	2.4
4/30/2000	2.4
5/1/2000	2.4
5/2/2000	2.3
5/3/2000	2.2
5/4/2000	2.2
5/5/2000	2.1
5/6/2000	2.1
5/7/2000	2.1
5/8/2000	3
5/9/2000	3
5/10/2000	3
5/11/2000	2.9
5/12/2000	2.7
5/13/2000	2.5
5/14/2000	2.5
5/15/2000	2.5
5/16/2000	2.5
5/17/2000	2.5
5/18/2000	6.1
5/19/2000	4.7
5/20/2000	3.9
5/21/2000	3.8
5/22/2000	3.5
5/23/2000	3.4
5/24/2000	3.1
5/25/2000	2.8
5/26/2000	3.8
5/27/2000	4.3
5/28/2000	4
5/29/2000	3.9
5/30/2000	3.8
5/31/2000	127
6/1/2000	25
6/2/2000	17
6/3/2000	14
6/4/2000	13
6/5/2000	12
6/6/2000	10
6/7/2000	9.5
6/8/2000	8.5
6/9/2000	7.7
6/10/2000	7.2
6/11/2000	19
6/12/2000	19
6/13/2000	29
6/14/2000	46
6/15/2000	20
6/16/2000	15
6/17/2000	13
6/18/2000	12
6/19/2000	11
6/20/2000	11
6/21/2000	9.2
[truncated: 8,959 more rows]
