# Supplementary material for: Watershed‐scale effects of tallgrass prairie reconstruction: 30‐Year trends in streamflow, nitrate, and sediment in Walnut Creek, Iowa
Source: J Environ Qual. 2026 Apr 5;55(2):e70174. doi: 10.1002/jeq2.70174 (PMC13051032; doi:10.1002/jeq2.70174)
Supplement: Supplementary file 1 — The Supporting Information details the analytical and collection methods used to obtain the streamflow, nitrate, and SSC data utilized in this study. Each of these datasets has also been included. Additionally, the Supporting Information contains the error metrics and residual plots from the WRTDSK models used to estimate daily nitrate and SSC concentrations. All annual values (i.e., annual yields, flow‐weighted concentrations, and average concentrations) have also been included. [file JEQ2-55-0-s001.zip › supplemental/original data/WNT1Nitrate_mgL.csv]

Date	Remark	Value
3/30/1995		8.9
5/4/1995		12
6/8/1995		10
6/27/1995		12
7/5/1995		15
8/9/1995		10
9/13/1995		4.2
10/4/1995		4.1
12/7/1995		6.6
2/14/1996		4.9
3/13/1996		5.8
4/3/1996		6.7
5/1/1996		8.3
5/23/1996		14
5/29/1996		14.9
6/5/1996		15
6/12/1996		15.8
6/19/1996		14
6/26/1996		15.1
7/10/1996		15
8/7/1996		12
9/4/1996		7.4
10/2/1996		5.4
12/4/1996		9.2
1/2/1997		8.6
3/6/1997		9.9
4/3/1997		8.1
4/23/1997		12
5/7/1997		13
5/14/1997		15
5/22/1997		15
5/29/1997		16
6/5/1997		15
6/12/1997		13
6/18/1997		15
6/25/1997		15
7/2/1997		14
7/17/1997		11
8/7/1997		11
8/20/1997		10
9/4/1997		7.4
9/18/1997		5.3
10/9/1997		5.5
11/6/1997		12
1/7/1998		11
2/6/1998		11
3/6/1998		14
4/3/1998		15
4/15/1998		14
5/8/1998		13
5/15/1998		15
5/21/1998		14
5/28/1998		14
6/4/1998		17
6/10/1998		15
6/18/1998		17
6/25/1998		14
7/1/1998		14
7/16/1998		14
8/5/1998		10
8/20/1998		10
9/2/1998		9.1
9/16/1998		8.9
10/14/1998		10
11/18/1998		12
1/13/1999		11
2/10/1999		11
4/7/1999		11
4/21/1999		12
5/5/1999		12
5/13/1999		13
5/26/1999		12
6/2/1999		11
6/9/1999		12
6/16/1999		14
6/23/1999		12
7/7/1999		12
7/21/1999		10
8/4/1999		9.6
8/18/1999		3.3
9/1/1999		10
9/15/1999		9.7
11/16/1999		8.2
1/19/2000		8.4
3/1/2000		8.8
4/5/2000		9.6
4/19/2000		8.9
5/3/2000		9.7
5/24/2000		10
6/7/2000		13
6/16/2000		16
6/28/2000		13
7/12/2000		13
7/26/2000		11
8/16/2000		9.9
8/30/2000		8.1
9/20/2000		5.8
9/27/2000		6.5
10/24/2000		2.5
1/17/2001		6.3
2/21/2001		6
3/13/2001		8.2
3/21/2001		9.1
4/4/2001		12
4/17/2001		12
5/3/2001		12
5/9/2001		13
5/16/2001		13
5/23/2001		13
5/30/2001		14
6/7/2001		15
6/14/2001		16
6/20/2001		16
6/27/2001		16
7/11/2001		14
7/25/2001		11
8/8/2001		9.9
8/22/2001		6.5
9/6/2001		3.6
9/19/2001		5.9
10/4/2001		6
12/6/2001		6.4
2/5/2002		8.5
2/18/2002		7.4
3/13/2002		8
3/27/2002		7.6
4/10/2002		7
4/25/2002		9.2
5/8/2002		12
5/15/2002		14
5/22/2002		14
5/30/2002		14
6/5/2002		14
6/12/2002		18
6/19/2002		16
6/26/2002		15
7/10/2002		8
7/25/2002		14
8/7/2002		12
8/21/2002		10
9/4/2002		8.3
9/17/2002		7.3
10/16/2002		9.5
12/4/2002		12
1/8/2003		10
2/19/2003		7.9
3/12/2003		4.1
3/26/2003		8.4
4/9/2003		8.3
4/23/2003		9.4
5/7/2003		14
5/15/2003		14
5/22/2003		15
5/29/2003		15
6/4/2003		14
6/12/2003		15
6/18/2003		15
6/25/2003		14
7/10/2003		8
7/24/2003		14
8/5/2003		12
8/20/2003		9.2
9/3/2003		5.1
9/17/2003		1.7
10/16/2003		2.5
11/20/2003		11
1/21/2004		11
2/25/2004		12
3/17/2004		12
3/30/2004		14
4/7/2004		13
4/20/2004		12
5/4/2004		14
5/13/2004		12
5/19/2004		15
5/25/2004		15
6/3/2004		15
6/9/2004		15
6/15/2004		15
6/22/2004		15
6/29/2004		14
7/14/2004		13
7/27/2004		12
8/12/2004		11
8/25/2004		9.8
9/8/2004		10
9/22/2004		9.3
10/13/2004		9
10/27/2004		9
11/17/2004		11
12/20/2004		5.5
2/3/2005		11
3/3/2005		14
3/17/2005		13
4/5/2005		12
4/26/2005		14
5/4/2005		16
5/10/2005		14
5/18/2005		16
5/23/2005		16
6/1/2005		16
6/8/2005		9.5
6/15/2005		17
6/22/2005		16
6/29/2005		15
7/13/2005		14
7/28/2005		12
8/11/2005		7.1
8/31/2005		0.7
9/12/2005		0.25
9/27/2005		0.25
3/8/2007		2.7
3/24/2007		10.6
3/30/2007		12.7
4/3/2007		14
4/13/2007		13.6
4/18/2007		13.4
4/23/2007		13.1
5/2/2007		17.5
5/7/2007		16.4
5/14/2007		17.5
5/22/2007		15.6
5/30/2007		12.7
5/30/2007		16.26
6/5/2007		19.3
6/14/2007		14.4
6/22/2007		12.9
6/29/2007		15.2
7/6/2007		12.7
7/13/2007		13.5
7/19/2007		10.2
7/26/2007		9.6
8/1/2007		6.7
8/10/2007		2.9
8/16/2007		1.5
8/22/2007		0.7
8/30/2007		4
9/5/2007		4.5
9/12/2007		7.4
9/20/2007		6
9/27/2007		6.4
10/2/2007		4.2
10/9/2007		9.7
10/15/2007		9.6
10/26/2007		10.8
11/2/2007		10.8
11/9/2007		10.7
11/16/2007		10
11/20/2007		10.5
11/26/2007		8.9
12/5/2007		7.6
12/13/2007		9.8
12/21/2007		9.9
1/3/2008		10.1
1/9/2008		9.5
1/15/2008		10.3
1/31/2008		10.1
2/7/2008		9.3
2/13/2008		9.7
2/21/2008		10.2
2/25/2008		8.8
3/5/2008		9.3
3/11/2008		8.4
3/20/2008		7.9
3/24/2008		9.9
4/1/2008		9.3
4/9/2008		10.3
4/15/2008		10.4
4/24/2008		9.9
4/28/2008		12.1
5/5/2008		11
5/12/2008		10.1
5/21/2008		11.3
5/27/2008		11.9
6/2/2008		12.9
6/10/2008		13.47
6/18/2008		14.6
6/26/2008		4.4
7/2/2008		13.5
7/9/2008		12.6
7/17/2008		12
7/24/2008		6.64
7/31/2008		10.5
8/6/2008		9.9
8/13/2008		9.2
8/21/2008		5.3
8/28/2008		8.6
9/4/2008		8
9/10/2008		8
9/17/2008		7.61
9/24/2008		7.06
9/29/2008		6.29
10/6/2008		6.84
10/14/2008		7.24
10/20/2008		7.4
10/29/2008		8.5
11/5/2008		7.9
11/13/2008		7.6
11/17/2008		8
11/25/2008		9.54
12/4/2008		9.2
12/10/2008		9.3
12/17/2008		9.2
12/22/2008		9.3
12/30/2008		7.8
1/5/2009		8.5
1/13/2009		9.6
1/23/2009		7.5
1/30/2009		9
2/5/2009		9.5
2/8/2009		4.9
2/12/2009		8.3
2/19/2009		8.5
2/26/2009		6.2
3/4/2009		8.3
3/13/2009		9.1
3/20/2009		8.4
3/26/2009		9.2
4/2/2009		9.8
4/10/2009		8
4/17/2009		8.6
4/23/2009		8.9
4/30/2009		9.8
5/6/2009		9.8
5/13/2009		9.3
5/28/2009		9.5
6/3/2009		9.5
6/11/2009		11.1
6/17/2009		10.4
6/23/2009		10.5
6/30/2009		10.2
7/8/2009		8.7
7/15/2009		10
7/22/2009		9.1
7/31/2009		8.8
8/7/2009		7.1
8/13/2009		7
8/21/2009		6.5
8/27/2009		3.2
9/4/2009		6.3
9/11/2009		5
9/17/2009		5.1
9/25/2009		3.4
10/2/2009		5.1
10/8/2009		6.9
10/16/2009		7.1
10/23/2009		6.3
10/30/2009		7.4
11/5/2009		7.4
11/13/2009		8.1
11/20/2009		7.8
11/25/2009		7.3
12/3/2009		8.1
12/11/2009		7.6
12/17/2009		8.1
12/21/2009		8
12/29/2009		8.1
1/6/2010		9
1/14/2010		8.5
1/21/2010		8.2
1/28/2010		8.4
2/4/2010		8
2/11/2010		8.1
2/18/2010		8
2/24/2010		7.9
3/2/2010		7.5
3/10/2010		3.7
3/16/2010		6.9
3/24/2010		7.3
4/1/2010		7.7
4/8/2010		7.9
4/14/2010		7.8
4/21/2010		7.7
4/28/2010		8.8
5/3/2010		9.2
5/14/2010		10.7
5/18/2010		10.6
5/27/2010		9
6/3/2010		10.4
6/9/2010		9.6
6/15/2010		10.1
6/22/2010		9.3
6/30/2010		9.5
7/8/2010		7.5
7/13/2010		7.8
7/20/2010		7.8
7/29/2010		7.9
8/4/2010		6.5
8/12/2010		4.8
8/18/2010		5.3
8/25/2010		5.3
9/2/2010		5
9/8/2010		5.5
9/16/2010		5.9
9/22/2010		6.3
9/29/2010		6.7
10/5/2010		6.8
10/14/2010		6.2
10/20/2010		6.6
10/25/2010		6.2
11/3/2010		6.1
11/8/2010		6.7
11/15/2010		6.8
11/22/2010		6.8
12/2/2010		6.8
12/7/2010		6.8
12/15/2010		6.3
12/19/2010		6.5
12/28/2010		6.4
1/3/2011		6.3
1/12/2011		6.7
1/22/2011		6.4
1/28/2011		6.1
2/5/2011		6.1
2/11/2011		5.9
2/15/2011		5.7
2/25/2011		7.1
3/3/2011		6.8
3/9/2011		6.1
3/17/2011		6.4
3/24/2011		6.1
3/30/2011		6.2
4/6/2011		5.7
4/12/2011		6.5
4/20/2011		7.9
4/28/2011		9
5/3/2011		8.9
5/10/2011		8.9
5/16/2011		11.6
5/23/2011		11.1
6/2/2011		11.8
6/6/2011		10.9
6/13/2011		13.5
6/21/2011		12.4
6/29/2011		13.5
7/6/2011		12.4
7/11/2011		10.7
7/19/2011		10.4
7/27/2011		10.8
8/4/2011		9.9
8/11/2011		9.2
8/16/2011		7.8
8/27/2011		4.6
8/31/2011		4.2
9/6/2011		2.4
9/16/2011		0.9
9/21/2011		0.5
9/27/2011		0.15
10/5/2011		0.15
10/12/2011		0.15
10/21/2011		0.15
10/26/2011		0.15
10/31/2011		0.15
11/9/2011		0.5
11/17/2011		1.4
11/22/2011		1.3
11/28/2011		1.2
12/8/2011		0.15
12/19/2011		4.4
12/27/2011		3.5
1/3/2012		2.9
1/11/2012		2.2
1/20/2012		2.9
1/25/2012		3.2
2/3/2012		1.8
2/8/2012		2.1
2/15/2012		2.7
2/23/2012		2
2/27/2012		6.6
3/6/2012		4.6
3/13/2012		3.1
3/16/2012		1.7
3/16/2012		2.2
3/16/2012		2.2
3/19/2012		1.8
3/28/2012		5.7
4/4/2012		5.5
4/11/2012		5.6
4/16/2012		13.3
4/26/2012		9.5
5/1/2012		10.6
5/3/2012		11.8
5/3/2012		11.9
5/3/2012		11.9
5/8/2012		12.3
5/14/2012		11.6
5/25/2012		10.4
5/31/2012		10.1
6/5/2012		9.4
6/12/2012		9.2
6/15/2012		8.2
6/18/2012		10.1
6/18/2012		10.2
6/26/2012		9.2
7/2/2012		8
7/10/2012		7
7/16/2012		5.2
7/25/2012		0.6
7/30/2012		0.15
8/6/2012		0.8
8/13/2012		0.15
10/15/2012		4.3
10/23/2012		4.4
11/1/2012		0.15
11/7/2012		0.15
11/13/2012		5.2
11/19/2012		1.5
11/26/2012		0.15
12/4/2012		0.15
12/10/2012		0.15
12/18/2012		0.15
12/26/2012		0.7
1/3/2013		0.5
1/8/2013		0.5
1/16/2013		9.6
1/24/2013		7
1/29/2013		4.6
2/1/2013		7.2
2/5/2013		5.4
2/12/2013		8.4
2/19/2013		7.8
2/26/2013		4.9
3/4/2013		4.9
3/7/2013		4.4
3/10/2013		4.4
3/11/2013		10.4
3/20/2013		11.2
3/29/2013		9.1
4/1/2013		9.3
4/8/2013		7.2
4/18/2013		14.9
4/23/2013		16.8
5/3/2013		16.7
5/6/2013		19.5
5/15/2013		17.9
5/15/2013		16.5
5/15/2013		17.8
5/21/2013		17.6
5/28/2013		18.2
6/4/2013		17.8
6/17/2013		13.6
6/17/2013		14.9
6/17/2013		14.6
6/24/2013		13.3
6/24/2013		16.3
6/24/2013		17.2
6/24/2013		17.5
6/27/2013		17.6
7/2/2013		17.1
7/10/2013		16.2
7/15/2013		14.4
7/15/2013		14.6
7/15/2013		14.7
7/22/2013		13.2
7/30/2013		12
8/5/2013		9.5
8/5/2013		9.2
8/5/2013		10.1
8/13/2013		6.4
8/19/2013		3.4
8/27/2013		0.15
9/4/2013		0.15
9/10/2013		0.15
9/17/2013		0.15
9/24/2013		0.15
9/27/2013		0.15
9/30/2013		0.15
10/17/2013		2.6
10/22/2013		1.8
10/28/2013		1.2
11/5/2013		0.3
11/12/2013		0.3
11/21/2013		0.15
11/26/2013		0.15
12/4/2013		0.15
12/10/2013		0.15
12/17/2013		0.15
12/26/2013		0.15
1/15/2014		0.15
2/19/2014		2.2
2/24/2014		4.3
3/11/2014		3.5
3/18/2014		2.5
3/25/2014		1.7
4/2/2014		1
4/9/2014		0.15
4/15/2014		10.4
4/22/2014		2.7
4/29/2014		15.7
5/6/2014		12.2
5/13/2014		16.8
5/20/2014		14.2
5/27/2014		13.5
6/3/2014		12.2
6/10/2014		13.1
6/16/2014		11
6/17/2014		11.7
6/24/2014		11.8
6/26/2014		11
6/30/2014		11.9
7/2/2014		15
7/7/2014		14.3
7/8/2014		14
7/10/2014		15.8
7/15/2014		14.7
7/17/2014		13.4
7/22/2014		12.8
7/24/2014		11.5
7/24/2014		13.6
7/24/2014		13.4
7/30/2014		12.2
8/5/2014		9.5
8/12/2014		10.5
8/19/2014		9.5
8/26/2014		7.8
8/29/2014		7
8/31/2014		8.5
9/2/2014		9.4
9/10/2014		8.9
9/16/2014		9.7
9/23/2014		11.8
9/30/2014		12.4
10/7/2014		12.7
10/14/2014		10.3
10/21/2014		32.9
10/28/2014		12.3
11/5/2014		11.9
11/12/2014		11.7
11/19/2014		11.5
11/24/2014		10.9
12/2/2014		12.6
12/9/2014		11.9
12/16/2014		11.9
12/22/2014		11.4
12/30/2014		12.2
1/6/2015		11.4
1/13/2015		12
1/21/2015		10.8
1/28/2015		10.3
2/4/2015		11.2
2/10/2015		10.3
2/18/2015		10
3/11/2015		9.2
3/17/2015		9.8
3/25/2015		9.3
3/31/2015		7.7
4/8/2015		9.3
4/15/2015		8.6
4/21/2015		10.3
4/28/2015		11.4
5/5/2015		10.9
5/11/2015		8.6
5/11/2015		9.4
5/11/2015		11.8
5/13/2015		9.5
5/13/2015		10.2
5/13/2015		9.9
5/20/2015		9.8
5/20/2015		9.1
5/20/2015		9.6
5/26/2015		15.7
5/27/2015		14.7
5/27/2015		14.4
5/27/2015		15
6/3/2015		11.4
6/9/2015		13.1
6/15/2015		8.6
6/15/2015		8.4
6/16/2015		16.1
6/16/2015		16.5
6/24/2015		10.7
6/25/2015		6.1
6/25/2015		6.1
6/30/2015		14.1
7/6/2015		8
7/6/2015		8
7/7/2015		13.9
7/14/2015		12.4
7/22/2015		11.9
7/27/2015		6.8
7/28/2015		11
7/29/2015		5.5
8/4/2015		12.3
8/11/2015		9.1
8/19/2015		10
8/26/2015		11.4
9/2/2015		9.6
9/8/2015		10.1
9/15/2015		10.2
9/22/2015		10
9/29/2015		10.2
10/7/2015		10.8
10/13/2015		10.2
10/20/2015		9.4
10/27/2015		10.3
11/2/2015		8.8
11/3/2015		9.5
11/9/2015		11.1
11/10/2015		11.1
11/17/2015		9.6
11/17/2015		9.6
11/23/2015		9.5
12/1/2015		12.6
12/8/2015		11
12/9/2015		10.7
12/16/2015		11.9
12/21/2015		10.7
12/29/2015		11.1
1/6/2016		11.7
1/12/2016		10.3
1/19/2016		10
1/26/2016		13.2
2/1/2016		11.1
2/10/2016		12.7
2/16/2016		10.7
2/23/2016		10.5
2/29/2016		11.4
3/9/2016		10.3
3/14/2016		10.6
3/16/2016		11.1
3/21/2016		10.3
3/29/2016		10.9
4/5/2016		11.4
4/12/2016		11.3
4/18/2016		12.4
4/26/2016		12.1
4/29/2016		10.7
4/29/2016		10.9
4/30/2016		12
5/2/2016		12.6
5/4/2016		12.7
5/10/2016		11.9
5/16/2016		14.2
5/23/2016		13.5
6/1/2016		13.3
6/8/2016		12.9
6/10/2016		11.4
6/11/2016		6.1
6/13/2016		14.9
6/15/2016		13.2
6/20/2016		14.9
6/27/2016		13.9
6/28/2016		14
7/5/2016		13
7/13/2016		11.4
7/18/2016		9
7/19/2016		2.9
7/19/2016		4
7/21/2016		11.6
7/25/2016		11.7
7/27/2016		10.6
8/2/2016		4
8/3/2016		8
8/9/2016		10.6
8/15/2016		9.7
8/15/2016		9.7
8/24/2016		9.7
8/31/2016		9.2
9/6/2016		9.2
9/13/2016		8
9/14/2016		9
9/16/2016		8.7
9/21/2016		10.7
9/27/2016		11.7
10/5/2016		10.4
10/11/2016		10.5
10/18/2016		10.5
10/26/2016		9.2
11/1/2016		10.8
11/7/2016		9.6
11/15/2016		8.5
11/22/2016		10.9
11/30/2016		9.5
12/5/2016		9.4
12/13/2016		10.1
12/20/2016		9.4
12/27/2016		7.9
1/3/2017		9.2
1/10/2017		4
1/17/2017		3.5
1/19/2017		7.6
1/23/2017		10
1/31/2017		9.5
2/8/2017		10.5
2/14/2017		10.3
2/21/2017		9.4
3/2/2017		9.6
3/6/2017		9.3
3/14/2017		9.9
3/20/2017		9.3
3/24/2017		11.6
3/27/2017		10.2
3/30/2017		11.9
4/4/2017		12.8
4/7/2017		12.3
4/18/2017		11.9
4/26/2017		12.7
5/2/2017		15.6
5/9/2017		15.2
5/10/2017		11.6
5/11/2017		15.5
5/16/2017		15.3
5/19/2017		15.5
5/22/2017		15.9
5/24/2017		14.1
5/31/2017		14.7
6/6/2017		13.7
6/12/2017		13.4
6/15/2017		11.9
6/20/2017		12.7
7/12/2017		11.1
7/18/2017		9.7
7/25/2017		5.7
7/31/2017		3.4
8/8/2017		0.6
8/15/2017		0.15
8/18/2017		0.15
8/21/2017		2.4
8/21/2017		1.8
8/25/2017		0.4
9/6/2017		0.15
9/12/2017		0.15
9/18/2017		0.9
9/21/2017		0.15
9/25/2017		0.15
9/27/2017		0.15
10/4/2017		0.15
10/11/2017		1.3
10/13/2017		0.9
10/16/2017		2.4
10/18/2017		2
10/20/2017		0.9
10/23/2017		4.4
11/1/2017		3.3
11/8/2017		1.9
11/15/2017		2
11/21/2017		1.2
11/27/2017		1.1
12/6/2017		0.9
12/11/2017		0.8
12/20/2017		1.3
12/27/2017		0.8
1/3/2018		1.1
1/11/2018		1.1
1/23/2018		10
1/30/2018		4.9
2/6/2018		3.4
2/12/2018		1.6
2/21/2018		5.6
2/26/2018		3.9
3/2/2018		4.5
3/6/2018		4.3
3/13/2018		3.3
3/16/2018		2.9
3/19/2018		6.5
3/22/2018		5
3/26/2018		8.2
3/30/2018		7.7
4/4/2018		6.6
4/9/2018		6.4
4/11/2018		5.2
4/13/2018		4.7
4/16/2018		9.3
4/26/2018		7.3
5/1/2018		5.7
5/8/2018		8.9
5/11/2018		8.5
5/14/2018		13.5
5/18/2018		11.3
5/22/2018		10.8
6/1/2018		10.7
6/5/2018		10.9
6/6/2018		10.4
6/13/2018		9.3
6/14/2018		12.5
6/15/2018		13.9
6/19/2018		11.6
6/21/2018		12
6/26/2018		12.6
6/26/2018		13.3
6/28/2018		14.3
7/2/2018		13
7/5/2018		13.3
7/12/2018		12.2
7/18/2018		11.9
7/27/2018		10.6
7/30/2018		9.9
8/3/2018		9.7
8/8/2018		8.6
8/14/2018		6.7
8/20/2018		4.3
8/24/2018		6
8/28/2018		5.1
8/30/2018		5.6
9/4/2018		6.4
9/25/2018		9.2
9/27/2018		9.9
10/4/2018		8.9
10/9/2018		8.3
10/12/2018		10
10/15/2018		9.3
10/23/2018		9.7
10/25/2018		9.6
11/1/2018		9.3
11/6/2018		9
11/14/2018		9.8
11/21/2018		9
11/29/2018		9.6
12/3/2018		9.2
12/11/2018		9.9
12/18/2018		9.8
2/5/2019		8.8
2/11/2019		9.4
2/19/2019		9.4
2/26/2019		8.4
3/6/2019		9
3/12/2019		4.2
3/21/2019		7.8
3/26/2019		8.5
4/2/2019		8.3
4/10/2019		8
4/16/2019		8.6
4/22/2019		8
5/3/2019		7.8
5/7/2019		8.1
5/15/2019		8.5
5/17/2019		12.1
5/20/2019		13.4
5/22/2019		13.5
5/24/2019		5
5/26/2019		12.9
5/28/2019		3.9
5/29/2019		13
6/3/2019		10.2
6/10/2019		13.6
6/17/2019		13.2
6/19/2019		12.8
6/22/2019		12.3
6/24/2019		13.5
7/2/2019		13.1
7/9/2019		12
7/18/2019		11.5
7/23/2019		11.2
7/30/2019		10.2
8/5/2019		8.7
8/6/2019		8.5
8/9/2019		7.5
8/13/2019		7
8/15/2019		6
8/19/2019		7
8/20/2019		4.5
8/26/2019		5.6
8/30/2019		5
9/3/2019		3.6
9/7/2019		2.4
9/11/2019		2.4
9/17/2019		3
9/20/2019		2.3
9/24/2019		4.3
9/30/2019		3.5
10/3/2019		7.9
10/4/2019		7.6
10/8/2019		8.6
10/11/2019		8.6
10/15/2019		9
10/18/2019		8.9
10/22/2019		8.2
10/25/2019		8.7
10/28/2019		8.2
11/5/2019		8.9
11/13/2019		9.1
11/18/2019		8.7
11/22/2019		7.8
11/26/2019		8.3
12/3/2019		8.4
12/9/2019		8.4
12/23/2019		8.8
12/27/2019		8.8
12/31/2019		8.6
1/9/2020		9.1
1/15/2020		9.2
1/21/2020		9.4
1/28/2020		8.8
2/5/2020		8.5
2/11/2020		8.4
2/18/2020		8
2/25/2020		8.7
3/3/2020		8.8
3/9/2020		8.1
3/16/2020		8.5
3/20/2020		10.4
3/24/2020		10.5
3/31/2020		10.1
4/7/2020		9.7
4/11/2020		9.9
4/14/2020		10
4/21/2020		10.1
4/27/2020		10
4/30/2020		10.2
5/4/2020		10.1
5/16/2020		10.2
5/19/2020		12
5/26/2020		12.5
6/2/2020		11.8
6/8/2020		11.6
6/11/2020		13.3
6/16/2020		12.3
6/23/2020		12.9
6/26/2020		12
6/30/2020		12.1
7/6/2020		11.5
7/14/2020		11.1
7/15/2020		10.5
7/20/2020		10.3
7/24/2020		9.9
7/29/2020		9.4
8/5/2020		8.5
8/11/2020		6.4
8/18/2020		4.6
8/26/2020		1.8
9/3/2020		1.6
9/8/2020		1.2
9/14/2020		2.5
9/23/2020		1.5
10/2/2020		0.8
10/6/2020		1.1
10/15/2020		0.5
10/20/2020		0.4
10/23/2020		8.1
10/30/2020		6.7
11/3/2020		6
11/9/2020		3.5
11/12/2020		6.9
11/19/2020		6
11/25/2020		5
11/30/2020		8.5
12/7/2020		7.6
12/14/2020		8
12/21/2020		7.1
12/28/2020		8.6
1/5/2021		8.6
1/12/2021		8
1/19/2021		8
1/27/2021		7.8
2/1/2021		7.9
2/8/2021		7.9
2/18/2021		8
2/23/2021		6.9
2/24/2021		5.6
3/1/2021		9.1
3/4/2021		10.9
3/8/2021		10.7
3/11/2021		10.3
3/16/2021		10.7
3/22/2021		10.3
3/24/2021		11.8
3/25/2021		11.8
3/30/2021		12.6
4/2/2021		12.3
4/5/2021		11.2
4/9/2021		12.4
4/13/2021		12.9
4/19/2021		12.4
4/27/2021		12.1
4/30/2021		11.4
5/4/2021		12.1
5/7/2021		11.9
5/11/2021		11.3
5/18/2021		11.1
5/21/2021		12.5
5/24/2021		12.4
5/27/2021		11
5/27/2021		13.5
5/28/2021		13.6
6/1/2021		13.1
6/8/2021		12.6
6/15/2021		12.6
6/19/2021		11.6
6/21/2021		11.9
6/24/2021		11.3
6/28/2021		11
7/6/2021		10.2
7/8/2021		10.7
7/13/2021		9.5
7/16/2021		9.7
7/20/2021		9.2
7/26/2021		8.4
7/30/2021		6.8
8/3/2021		7.9
8/5/2021		6.9
8/7/2021		6.3
8/10/2021		4.9
8/20/2021		1.2
8/25/2021		0.15
8/30/2021		0.15
9/2/2021		0.15
9/8/2021		0.15
9/13/2021		0.15
9/14/2021		0.15
9/20/2021		0.15
9/27/2021		0.15
10/5/2021		0.15
10/12/2021		0.15
10/20/2021		0.8
10/22/2021		0.5
10/25/2021		7.6
10/26/2021		7.3
10/29/2021		8.9
11/4/2021		7.8
11/8/2021		7
11/13/2021		9.2
11/16/2021		8.7
11/22/2021		8.3
11/29/2021		8.4
12/6/2021		8.4
12/14/2021		8.4
12/23/2021		8.5
12/30/2021		8.6
1/4/2022		8.8
1/4/2022		7
1/10/2022		9.4
1/18/2022		8.1
1/26/2022		9
1/31/2022		6.1
2/8/2022		8.2
2/14/2022		8.8
2/25/2022		8.7
3/2/2022		6.8
3/8/2022		9.8
3/15/2022		8.8
3/20/2022		9.5
3/28/2022		10.4
4/5/2022		9.6
4/13/2022		8.7
4/18/2022		9.7
4/23/2022		12.9
4/25/2022		13.2
5/2/2022		12
5/4/2022		14
5/10/2022		12.8
5/16/2022		12.8
5/16/2022		11.7
5/23/2022		12.8
6/2/2022		13
6/6/2022		17.3
6/14/2022		13.8
6/21/2022		13.6
6/27/2022		13.3
7/13/2022		11.6
7/20/2022		9.8
7/26/2022		9.2
8/2/2022		5
8/8/2022		0.8
8/16/2022		0.15
8/22/2022		0.15
8/31/2022		0.15
9/6/2022		0.15
9/12/2022		0.15
9/20/2022		0.15
9/22/2022		0.15
9/26/2022		0.15
10/5/2022		0.15
10/11/2022		0.15
10/17/2022		0.15
10/26/2022		0.15
11/1/2022		0.15
11/7/2022		4.1
11/16/2022		2.1
11/21/2022		0.9
12/1/2022		0.15
12/19/2022		7.4
12/29/2022		6.3
1/10/2023		6.3
1/17/2023		3.7
1/24/2023		4.5
2/1/2023		5.6
2/6/2023		3.9
2/13/2023		5.9
2/21/2023		6.7
2/27/2023		10.1
3/1/2023		12.4
3/7/2023		10.1
3/15/2023		10.4
3/17/2023		10.6
3/20/2023		9.9
3/27/2023		10
4/3/2023		8.2
4/12/2023		8
4/18/2023		9
4/27/2023		10.1
4/27/2023		10.1
5/2/2023		9.9
5/12/2023		10.2
5/17/2023		10.8
5/23/2023		11.7
5/30/2023		11.3
5/30/2023		11.3
6/1/2023		8.1
6/6/2023		11
6/8/2023		10.9
6/13/2023		11
6/16/2023		10.5
6/21/2023		9.8
6/27/2023		9.6
6/29/2023		8.5
7/6/2023		7.1
7/12/2023		4.4
7/13/2023		8.1
7/18/2023		6.2
7/25/2023		3.6
10/30/2023		0.1
11/7/2023		0.1
11/13/2023		0.2
11/20/2023		0.3
11/27/2023		0.3
12/4/2023		0.2
12/18/2023		0.3
1/8/2024		0.1
1/29/2024		0.8
2/1/2024		9.3
2/5/2024		8.6
2/12/2024		8.3
2/21/2024		5.2
2/26/2024		5.3
3/6/2024		3.2
3/11/2024		4
3/20/2024		2.7
3/25/2024		4.1
4/4/2024		4.5
4/8/2024		3.4
4/15/2024		1.7
4/23/2024		3.5
4/29/2024		2.8
5/1/2024		4.9
5/3/2024		14.1
5/6/2024		10.3
5/13/2024		8.3
5/14/2024		9.1
5/20/2024		24.6
5/22/2024		23.5
5/25/2024		21.4
5/28/2024		21.5
6/3/2024		16.7
6/5/2024		20
6/10/2024		19.9
6/17/2024		18.3
6/24/2024		16.7
6/26/2024		14.9
6/27/2024		15.9
6/29/2024		15.4
7/2/2024		13.4
7/3/2024		16.4
7/5/2024		17.1
7/8/2024		16.4
7/15/2024		16
7/22/2024		13
7/29/2024		5.6
7/31/2024		4.5
8/1/2024		15.3
8/7/2024		12
8/13/2024		11.8
8/20/2024		12.9
8/29/2024		9.3
8/30/2024		7.1
9/4/2024		9.2
10/8/2024		8.4
10/15/2024		8.2
10/23/2024		7.2
10/29/2024		8.5
10/31/2024		4.7
11/4/2024		10.6
11/12/2024		11.4
11/15/2024		11
11/20/2024		11.1
11/25/2024		10.9
12/3/2024		11.6
12/9/2024		11.1
12/19/2024		10.4
12/23/2024		10.6
12/30/2024		9.9
