# Supplementary material for: Watershed‐scale effects of tallgrass prairie reconstruction: 30‐Year trends in streamflow, nitrate, and sediment in Walnut Creek, Iowa
Source: J Environ Qual. 2026 Apr 5;55(2):e70174. doi: 10.1002/jeq2.70174 (PMC13051032; doi:10.1002/jeq2.70174)
Supplement: Supplementary file 1 — The Supporting Information details the analytical and collection methods used to obtain the streamflow, nitrate, and SSC data utilized in this study. Each of these datasets has also been included. Additionally, the Supporting Information contains the error metrics and residual plots from the WRTDSK models used to estimate daily nitrate and SSC concentrations. All annual values (i.e., annual yields, flow‐weighted concentrations, and average concentrations) have also been included. [file JEQ2-55-0-s001.zip › supplemental/original data/WNT1SSC_mgL.csv]

Date	Remark	Value
5/5/1995		84
5/6/1995		82
5/7/1995		90
5/8/1995		187
5/9/1995		303
5/10/1995		249
5/11/1995		198
5/12/1995		168
5/13/1995		160
5/14/1995		126
5/15/1995		103
5/16/1995		94
5/17/1995		80
5/18/1995		71
5/19/1995		77
5/20/1995		73
5/21/1995		64
5/22/1995		57
5/23/1995		88
5/24/1995		55
5/25/1995		49
5/26/1995		43
5/27/1995		199
5/28/1995		103
5/29/1995		76
5/30/1995		78
5/31/1995		87
6/1/1995		67
6/2/1995		65
6/3/1995		66
6/4/1995		68
6/5/1995		79
6/6/1995		64
6/7/1995		79
6/8/1995		230
6/9/1995		142
6/10/1995		207
6/11/1995		369
6/12/1995		504
6/13/1995		335
6/14/1995		266
6/15/1995		272
6/16/1995		121
6/17/1995		174
6/18/1995		223
6/19/1995		193
6/20/1995		194
6/21/1995		211
6/22/1995		252
6/23/1995		249
6/24/1995		243
6/25/1995		238
6/26/1995		233
6/27/1995		308
6/28/1995		243
6/29/1995		205
6/30/1995		246
7/1/1995		245
7/2/1995		240
7/3/1995		235
7/4/1995		250
7/5/1995		271
7/6/1995		186
7/7/1995		206
7/8/1995		247
7/9/1995		215
7/10/1995		282
7/11/1995		417
7/12/1995		347
7/13/1995		282
7/14/1995		247
7/15/1995		222
7/16/1995		234
7/17/1995		253
7/18/1995		271
7/19/1995		272
7/20/1995		334
7/21/1995		255
7/22/1995		260
7/23/1995		220
7/24/1995		317
7/25/1995		235
7/26/1995		255
7/27/1995		288
7/28/1995		315
7/29/1995		338
7/30/1995		349
7/31/1995		528
8/1/1995		278
8/2/1995		75
8/3/1995		94
8/4/1995		126
8/5/1995		168
8/6/1995		225
8/7/1995		303
8/8/1995		344
8/9/1995		356
8/10/1995		266
8/11/1995		261
8/12/1995		308
8/13/1995		359
8/14/1995		289
8/15/1995		205
8/16/1995		298
8/17/1995		232
8/18/1995		224
8/19/1995		287
8/20/1995		233
8/21/1995		235
8/22/1995		343
8/23/1995		358
8/24/1995		346
8/25/1995		362
8/26/1995		375
8/27/1995		338
8/28/1995		239
8/29/1995		257
8/30/1995		273
8/31/1995		229
9/1/1995		215
9/2/1995		201
9/3/1995		186
9/4/1995		173
9/5/1995		164
9/6/1995		221
9/7/1995		262
9/8/1995		119
9/9/1995		90
9/10/1995		69
9/11/1995		54
9/12/1995		70
9/13/1995		87
9/14/1995		69
9/15/1995		86
9/16/1995		71
9/17/1995		49
9/18/1995		121
9/19/1995		293
9/20/1995		83
9/21/1995		37
9/22/1995		63
9/23/1995		146
9/24/1995		195
9/25/1995		105
9/26/1995		98
9/27/1995		61
9/28/1995		80
9/29/1995		297
9/30/1995		165
10/1/1995		62
10/2/1995		62
10/3/1995		69
10/4/1995		93
10/5/1995		181
10/6/1995		137
10/7/1995		66
10/8/1995		63
10/9/1995		70
10/10/1995		77
10/11/1995		71
10/12/1995		167
10/13/1995		211
10/14/1995		190
10/15/1995		171
10/16/1995		153
10/17/1995		149
10/18/1995		171
10/19/1995		141
10/20/1995		85
10/21/1995		84
10/22/1995		96
10/23/1995		129
10/24/1995		177
10/25/1995		172
10/26/1995		99
10/27/1995		67
10/28/1995		59
10/29/1995		55
10/30/1995		51
10/31/1995		64
11/1/1995		394
11/2/1995		140
11/3/1995		32
11/4/1995		25
11/5/1995		21
11/6/1995		18
11/7/1995		16
11/8/1995		14
11/9/1995		31
11/10/1995		33
11/11/1995		29
11/12/1995		25
11/13/1995		22
11/14/1995		18
11/15/1995		15
11/16/1995		15
11/17/1995		16
11/18/1995		16
11/19/1995		16
11/20/1995		16
11/21/1995		18
11/22/1995		18
11/23/1995		17
11/24/1995		17
11/25/1995		16
11/26/1995		15
11/27/1995		15
11/28/1995		14
11/29/1995		14
11/30/1995		13
12/1/1995		12
12/2/1995		25
12/3/1995		48
12/4/1995		25
12/5/1995		14
12/6/1995		16
12/7/1995		23
12/8/1995		34
12/9/1995		48
12/10/1995		62
12/11/1995		54
12/12/1995		45
12/13/1995		38
12/14/1995		44
12/15/1995		27
12/16/1995		16
12/17/1995		14
12/18/1995		11
12/19/1995		11
12/20/1995		16
12/21/1995		16
12/22/1995		15
12/23/1995		15
12/24/1995		15
12/25/1995		13
12/26/1995		12
12/27/1995		12
12/28/1995		18
12/29/1995		32
12/30/1995		21
12/31/1995		18
1/1/1996		16
1/2/1996		15
1/3/1996		13
1/4/1996		12
1/5/1996		14
1/6/1996		29
1/7/1996		33
1/8/1996		29
1/9/1996		41
1/10/1996		33
1/11/1996		23
1/12/1996		24
1/13/1996		44
1/14/1996		33
1/15/1996		20
1/16/1996		15
1/17/1996		21
1/18/1996		64
1/19/1996		47
1/20/1996		49
1/21/1996		35
1/22/1996		28
1/23/1996		26
1/24/1996		25
1/25/1996		25
1/26/1996		26
1/27/1996		26
1/28/1996		26
1/29/1996		26
1/30/1996		27
1/31/1996		27
2/1/1996		27
2/2/1996		27
2/3/1996		28
2/4/1996		28
2/5/1996		28
2/6/1996		29
2/7/1996		37
2/8/1996		190
2/9/1996		333
2/10/1996		167
2/11/1996		126
2/12/1996		94
2/13/1996		69
2/14/1996		47
2/15/1996		29
2/16/1996		27
2/17/1996		26
2/18/1996		26
2/19/1996		35
2/20/1996		486
2/21/1996		394
2/22/1996		194
2/23/1996		307
2/24/1996		290
2/25/1996		119
2/26/1996		79
2/27/1996		153
2/28/1996		38
2/29/1996		33
3/1/1996		31
3/2/1996		28
3/3/1996		21
3/4/1996		31
3/5/1996		42
3/6/1996		28
3/7/1996		20
3/8/1996		20
3/9/1996		20
3/10/1996		21
3/11/1996		26
3/12/1996		33
3/13/1996		40
3/14/1996		35
3/15/1996		32
3/16/1996		29
3/17/1996		28
3/18/1996		25
3/19/1996		17
3/20/1996		17
3/21/1996		12
3/22/1996		17
3/23/1996		18
3/24/1996		20
3/25/1996		21
3/26/1996		23
3/27/1996		24
3/28/1996		16
3/29/1996		13
3/30/1996		21
3/31/1996		48
4/1/1996		32
4/2/1996		20
4/3/1996		20
4/4/1996		17
4/5/1996		21
4/6/1996		23
4/7/1996		17
4/8/1996		13
4/9/1996		14
4/10/1996		14
4/11/1996		20
4/12/1996		20
4/13/1996		16
4/14/1996		16
4/15/1996		15
4/16/1996		14
4/17/1996		14
4/18/1996		11
4/19/1996		11
4/20/1996		12
4/21/1996		13
4/22/1996		13
4/23/1996		9
4/24/1996		7
4/25/1996		15
4/26/1996		34
4/27/1996		21
4/28/1996		64
4/29/1996		278
4/30/1996		95
5/1/1996		31
5/2/1996		22
5/3/1996		22
5/4/1996		34
5/5/1996		34
5/6/1996		29
5/7/1996		47
5/8/1996		153
5/9/1996		356
5/10/1996		1010
5/11/1996		351
5/12/1996		259
5/13/1996		196
5/14/1996		161
5/15/1996		169
5/16/1996		337
5/17/1996		258
5/18/1996		215
5/19/1996		186
5/20/1996		160
5/21/1996		142
5/22/1996		243
5/23/1996		572
5/24/1996		1890
5/25/1996		423
5/26/1996		325
5/27/1996		643
5/28/1996		271
5/29/1996		204
5/30/1996		159
5/31/1996		148
6/1/1996		323
6/2/1996		188
6/3/1996		162
6/4/1996		162
6/5/1996		173
6/6/1996		155
6/7/1996		149
6/8/1996		148
6/9/1996		146
6/10/1996		145
6/11/1996		144
6/12/1996		145
6/13/1996		186
6/14/1996		189
6/15/1996		173
6/16/1996		154
6/17/1996		137
6/18/1996		125
6/19/1996		126
6/20/1996		128
6/21/1996		138
6/22/1996		166
6/23/1996		180
6/24/1996		281
6/25/1996		202
6/26/1996		204
6/27/1996		182
6/28/1996		199
6/29/1996		210
6/30/1996		220
7/1/1996		231
7/2/1996		227
7/3/1996		194
7/4/1996		190
7/5/1996		188
7/6/1996		185
7/7/1996		183
7/8/1996		180
7/9/1996		163
7/10/1996		136
7/11/1996		102
7/12/1996		110
7/13/1996		102
7/14/1996		91
7/15/1996		65
7/16/1996		58
7/17/1996		930
7/18/1996		674
7/19/1996		316
7/20/1996		163
7/21/1996		173
7/22/1996		206
7/23/1996		190
7/24/1996		114
7/25/1996		95
7/26/1996		110
7/27/1996		249
7/28/1996		261
7/29/1996		194
7/30/1996		165
7/31/1996		142
8/1/1996		122
8/2/1996		105
8/3/1996		91
8/4/1996		131
8/5/1996		119
8/6/1996		81
8/7/1996		74
8/8/1996		69
8/9/1996		65
8/10/1996		70
8/11/1996		94
8/12/1996		86
8/13/1996		78
8/14/1996		72
8/15/1996		89
8/16/1996		108
8/17/1996		97
8/18/1996		85
8/19/1996		72
8/20/1996		60
8/21/1996		76
8/22/1996		81
8/23/1996		73
8/24/1996		53
8/25/1996		55
8/26/1996		117
8/27/1996		74
8/28/1996		66
8/29/1996		63
8/30/1996		60
8/31/1996		57
9/1/1996		54
9/2/1996		51
9/3/1996		48
9/4/1996		46
9/5/1996		44
9/6/1996		42
9/7/1996		39
9/8/1996		38
9/9/1996		38
9/10/1996		48
9/11/1996		61
9/12/1996		75
9/13/1996		77
9/14/1996		87
9/15/1996		75
9/16/1996		98
9/17/1996		78
9/18/1996		66
9/19/1996		57
9/20/1996		62
9/21/1996		29
9/22/1996		22
9/23/1996		46
9/24/1996		44
9/25/1996		114
9/26/1996		226
9/27/1996		78
9/28/1996		78
9/29/1996		88
9/30/1996		52
10/1/1996		40
10/2/1996		34.1
10/3/1996		36.4
10/4/1996		43.4
10/5/1996		51.7
10/6/1996		61.5
10/7/1996		72.2
10/8/1996		80.7
10/9/1996		89.4
10/10/1996		97.6
10/11/1996		106
10/12/1996		111
10/13/1996		94.6
10/14/1996		79.2
10/15/1996		66.7
10/16/1996		66.5
10/17/1996		88
10/18/1996		68.8
10/19/1996		91.2
10/20/1996		113
10/21/1996		97.9
10/22/1996		452
10/23/1996		546
10/24/1996		213
10/25/1996		85
10/26/1996		44.1
10/27/1996		55.6
10/28/1996		52.6
10/29/1996		304
10/30/1996		51.8
10/31/1996		14.2
11/1/1996		10.6
11/2/1996		12.5
11/3/1996		14.7
11/4/1996		36.6
11/5/1996		26.7
11/6/1996		13.6
11/7/1996		11.9
11/8/1996		11
11/9/1996		10.5
11/10/1996		10.1
11/11/1996		9.7
11/12/1996		9.3
11/13/1996		11.6
11/14/1996		22.8
11/15/1996		23.2
11/16/1996		22.6
11/17/1996		21.2
11/18/1996		15.4
11/19/1996		10.7
11/20/1996		8.4
11/21/1996		11.9
11/22/1996		13.3
11/23/1996		14.5
11/24/1996		15.8
11/25/1996		16.9
11/26/1996		16.7
11/27/1996		16.4
11/28/1996		16.2
11/29/1996		29.6
11/30/1996		29.7
12/1/1996		16.2
12/2/1996		9.9
12/3/1996		8.2
12/4/1996		6.9
12/5/1996		6.4
12/6/1996		8
12/7/1996		10.1
12/8/1996		12.9
12/9/1996		16.4
12/10/1996		19.4
12/11/1996		21.3
12/12/1996		19.5
12/13/1996		18.6
12/14/1996		20.6
12/15/1996		19.8
12/16/1996		10.6
12/17/1996		14.2
12/18/1996		13
12/19/1996		24.6
12/20/1996		76.4
12/21/1996		74.4
12/22/1996		67.2
12/23/1996		60.7
12/24/1996		52
12/25/1996		37.6
12/26/1996		27
12/27/1996		22.4
12/28/1996		23
12/29/1996		24
12/30/1996		24.9
12/31/1996		25.5
1/1/1997		22.4
1/2/1997		19
1/3/1997		16
1/4/1997		13.6
1/5/1997		11.4
1/6/1997		9.9
1/7/1997		9.2
1/8/1997		9.8
1/9/1997		10.9
1/10/1997		12.1
1/11/1997		13.5
1/12/1997		15
1/13/1997		16.7
1/14/1997		47
1/15/1997		61.2
1/16/1997		40.1
1/17/1997		24.6
1/18/1997		20
1/19/1997		20.1
1/20/1997		26.2
1/21/1997		47.7
1/22/1997		158
1/23/1997		102
1/24/1997		59.8
1/25/1997		35.4
1/26/1997		20.9
1/27/1997		12.8
1/28/1997		14.1
1/29/1997		15.6
1/30/1997		15
1/31/1997		132
2/1/1997		444
2/2/1997		215
2/3/1997		103
2/4/1997		47.9
2/5/1997		22.4
2/6/1997		14.2
2/7/1997		11.2
2/8/1997		11
2/9/1997		11
2/10/1997		11
2/11/1997		11
2/12/1997		10.8
2/13/1997		6.9
2/14/1997		4.5
2/15/1997		6.6
2/16/1997		10.1
2/17/1997		39.3
2/18/1997		1930
2/19/1997		784
2/20/1997		1540
2/21/1997		1470
2/22/1997		163
2/23/1997		81.8
2/24/1997		67.9
2/25/1997		72.7
2/26/1997		77.1
2/27/1997		78.5
2/28/1997		170
3/1/1997		255
3/2/1997		127
3/3/1997		69.3
3/4/1997		42.2
3/5/1997		40.5
3/6/1997		51
3/7/1997		66.9
3/8/1997		87.7
3/9/1997		1210
3/10/1997		380
3/11/1997		190
3/12/1997		127
3/13/1997		103
3/14/1997		99.8
3/15/1997		75
3/16/1997		64.6
3/17/1997		48.4
3/18/1997		30.2
3/19/1997		28.3
3/20/1997		28.2
3/21/1997		31.4
3/22/1997		23.8
3/23/1997		20.7
3/24/1997		46.6
3/25/1997		23.2
3/26/1997		14.5
3/27/1997		19
3/28/1997		20.2
3/29/1997		19.1
3/30/1997		18.1
3/31/1997		17.1
4/1/1997		15.9
4/2/1997		18.9
4/3/1997		17.5
4/4/1997		17.1
4/5/1997		381
4/6/1997		169
4/7/1997		81.9
4/8/1997		52.2
4/9/1997		47.1
4/10/1997		46.2
4/11/1997		54.8
4/12/1997		65.8
4/13/1997		94
4/14/1997		109
4/15/1997		78.6
4/16/1997		71.3
4/17/1997		65.4
4/18/1997		57.5
4/19/1997		45.9
4/20/1997		41.4
4/21/1997		37.7
4/22/1997		32.8
4/23/1997		26.2
4/24/1997		26
4/25/1997		27.4
4/26/1997		23.4
4/27/1997		22.7
4/28/1997		22.4
4/29/1997		22.2
4/30/1997		574
5/1/1997		536
5/2/1997		358
5/3/1997		286
5/4/1997		219
5/5/1997		237
5/6/1997		252
5/7/1997		503
5/8/1997		631
5/9/1997		380
5/10/1997		300
5/11/1997		236
5/12/1997		186
5/13/1997		146
5/14/1997		115
5/15/1997		91.2
5/16/1997		80.2
5/17/1997		73.3
5/18/1997		67
5/19/1997		61.3
5/20/1997		56.6
5/21/1997		61.6
5/22/1997		68.4
5/23/1997		68.4
5/24/1997		68.3
5/25/1997		69.3
5/26/1997		337
5/27/1997		238
5/28/1997		164
5/29/1997		110
5/30/1997		110
5/31/1997		105
6/1/1997		95.9
6/2/1997		87.9
6/3/1997		80.6
6/4/1997		94.2
6/5/1997		210
6/6/1997		256
6/7/1997		247
6/8/1997		238
6/9/1997		230
6/10/1997		217
6/11/1997		192
6/12/1997		170
6/13/1997		150
6/14/1997		132
6/15/1997		116
6/16/1997		104
6/17/1997		114
6/18/1997		133
6/19/1997		156
6/20/1997		216
6/21/1997		325
6/22/1997		264
6/23/1997		256
6/24/1997		315
6/25/1997		552
6/26/1997		325
6/27/1997		240
6/28/1997		168
6/29/1997		119
6/30/1997		241
7/1/1997		146
7/2/1997		91
7/3/1997		63.8
7/4/1997		63.8
7/5/1997		65.4
7/6/1997		67.1
7/7/1997		68.8
7/8/1997		70.8
7/9/1997		84
7/10/1997		124
7/11/1997		388
7/12/1997		396
7/13/1997		379
7/14/1997		202
7/15/1997		193
7/16/1997		256
7/17/1997		248
7/18/1997		267
7/19/1997		289
7/20/1997		490
7/21/1997		265
7/22/1997		225
7/23/1997		379
7/24/1997		523
7/25/1997		498
7/26/1997		543
7/27/1997		358
7/28/1997		218
7/29/1997		159
7/30/1997		104
7/31/1997		105
8/1/1997		88.3
8/2/1997		84.4
8/3/1997		81.4
8/4/1997		78.7
8/5/1997		76.1
8/6/1997		73.6
8/7/1997		71.2
8/8/1997		69
8/9/1997		67
8/10/1997		68.1
8/11/1997		69.4
8/12/1997		209
8/13/1997		162
8/14/1997		154
8/15/1997		138
8/16/1997		55
8/17/1997		102
8/18/1997		90.2
8/19/1997		62.3
8/20/1997		44.4
8/21/1997		62.1
8/22/1997		53.1
8/23/1997		40.3
8/24/1997		37.7
8/25/1997		49.1
8/26/1997		152
8/27/1997		121
8/28/1997		113
8/29/1997		116
8/30/1997		120
8/31/1997		123
9/1/1997		127
9/2/1997		123
9/3/1997		103
9/4/1997		92.9
9/5/1997		84.6
9/6/1997		76.9
9/7/1997		74.2
9/8/1997		91.8
9/9/1997		80.7
9/10/1997		85.6
9/11/1997		70.4
9/12/1997		57.7
9/13/1997		47.5
9/14/1997		43.6
9/15/1997		41.9
9/16/1997		73
9/17/1997		116
9/18/1997		54.8
9/19/1997		64.6
9/20/1997		58.8
9/21/1997		48.9
9/22/1997		47.2
9/23/1997		116
9/24/1997		44.8
9/25/1997		38.7
9/26/1997		36.2
9/27/1997		34.2
9/28/1997		32.7
9/29/1997		31.5
9/30/1997		30.5
10/1/1997		39
10/2/1997		66
10/3/1997		110
10/4/1997		181
10/5/1997		239
10/6/1997		291
10/7/1997		317
10/8/1997		195
10/9/1997		103
10/10/1997		57
10/11/1997		45
10/12/1997		107
10/13/1997		126
10/14/1997		74
10/15/1997		66
10/16/1997		59
10/17/1997		53
10/18/1997		47
10/19/1997		42
10/20/1997		39
10/21/1997		53
10/22/1997		85
10/23/1997		138
10/24/1997		135
10/25/1997		67
10/26/1997		54
10/27/1997		52
10/28/1997		65
10/29/1997		87
10/30/1997		65
10/31/1997		64
11/1/1997		76
11/2/1997		91
11/3/1997		108
11/4/1997		128
11/5/1997		152
11/6/1997		170
11/7/1997		158
11/8/1997		146
11/9/1997		134
11/10/1997		88
11/11/1997		19
11/12/1997		25
11/13/1997		26
11/14/1997		25
11/15/1997		25
11/16/1997		24
11/17/1997		23
11/18/1997		23
11/19/1997		24
11/20/1997		29
11/21/1997		30
11/22/1997		22
11/23/1997		23
11/24/1997		26
11/25/1997		29
11/26/1997		27
11/27/1997		25
11/28/1997		23
11/29/1997		35
11/30/1997		46
12/1/1997		26
12/2/1997		25
12/3/1997		28
12/4/1997		24
12/5/1997		24
12/6/1997		26
12/7/1997		27
12/8/1997		29
12/9/1997		30
12/10/1997		32
12/11/1997		32
12/12/1997		29
12/13/1997		26
12/14/1997		23
12/15/1997		21
12/16/1997		19
12/17/1997		17
12/18/1997		16
12/19/1997		23
12/20/1997		31
12/21/1997		25
12/22/1997		20
12/23/1997		26
12/24/1997		26
12/25/1997		25
12/26/1997		24
12/27/1997		23
12/28/1997		23
12/29/1997		22
12/30/1997		24
12/31/1997		26
1/1/1998		24
1/2/1998		30
1/3/1998		34
1/4/1998		31
1/5/1998		28
1/6/1998		23
1/7/1998		25
1/8/1998		32
1/9/1998		34
1/10/1998		36
1/11/1998		32
1/12/1998		32
1/13/1998		34
1/14/1998		29
1/15/1998		26
1/16/1998		22
1/17/1998		19
1/18/1998		29
1/19/1998		26
1/20/1998		28
1/21/1998		38
1/22/1998		24
1/23/1998		23
1/24/1998		22
1/25/1998		21
1/26/1998		20
1/27/1998		19
1/28/1998		27
1/29/1998		17
1/30/1998		12
1/31/1998		19
2/1/1998		47
2/2/1998		46
2/3/1998		31
2/4/1998		30
2/5/1998		28
2/6/1998		23
2/7/1998		19
2/8/1998		15
2/9/1998		12
2/10/1998		12
2/11/1998		22
2/12/1998		20
2/13/1998		18
2/14/1998		17
2/15/1998		16
2/16/1998		19
2/17/1998		25
2/18/1998		42
2/19/1998		68
2/20/1998		49
2/21/1998		44
2/22/1998		40
2/23/1998		36
2/24/1998		35
2/25/1998		34
2/26/1998		33
2/27/1998		24
2/28/1998		21
3/1/1998		23
3/2/1998		22
3/3/1998		20
3/4/1998		19
3/5/1998		18
3/6/1998		18
3/7/1998		18
3/8/1998		24
3/9/1998		36
3/10/1998		115
3/11/1998		139
3/12/1998		180
3/13/1998		169
3/14/1998		131
3/15/1998		103
3/16/1998		81
3/17/1998		76
3/18/1998		219
3/19/1998		142
3/20/1998		98
3/21/1998		75
3/22/1998		105
3/23/1998		146
3/24/1998		98
3/25/1998		456
3/26/1998		243
3/27/1998		134
3/28/1998		73
3/29/1998		62
3/30/1998		2090
3/31/1998		868
4/1/1998		243
4/2/1998		153
4/3/1998		151
4/4/1998		162
4/5/1998		118
4/6/1998		87
4/7/1998		73
4/8/1998		94
4/9/1998		64
4/10/1998		52
4/11/1998		51
4/12/1998		50
4/13/1998		48
4/14/1998		47
4/15/1998		47
4/16/1998		46
4/17/1998		45
4/18/1998		35
4/19/1998		39
4/20/1998		77
4/21/1998		68
4/22/1998		60
4/23/1998		57
4/24/1998		55
4/25/1998		53
4/26/1998		52
4/27/1998		44
4/28/1998		40
4/29/1998		39
4/30/1998		42
5/1/1998		45
5/2/1998		48
5/3/1998		51
5/4/1998		54
5/5/1998		58
5/6/1998		162
5/7/1998		326
5/8/1998		137
5/9/1998		93
5/10/1998		86
5/11/1998		82
5/12/1998		147
5/13/1998		151
5/14/1998		151
5/15/1998		151
5/16/1998		143
5/17/1998		131
5/18/1998		121
5/19/1998		271
5/20/1998		357
5/21/1998		199
5/22/1998		516
5/23/1998		378
5/24/1998		558
5/25/1998		113
5/26/1998		93
5/27/1998		77
5/28/1998		64
5/29/1998		189
5/30/1998		129
5/31/1998		85
6/1/1998		88
6/2/1998		127
6/3/1998		111
6/4/1998		81
6/5/1998		67
6/6/1998		58
6/7/1998		50
6/8/1998		85
6/9/1998		125
6/10/1998		72
6/11/1998		276
6/12/1998		213
6/13/1998		106
6/14/1998		238
6/15/1998		226
6/16/1998		158
6/17/1998		211
6/18/1998		272
6/19/1998		243
6/20/1998		121
6/21/1998		109
6/22/1998		111
6/23/1998		112
6/24/1998		112
6/25/1998		111
6/26/1998		111
6/27/1998		111
6/28/1998		157
6/29/1998		279
6/30/1998		212
7/1/1998		113
7/2/1998		103
7/3/1998		105
7/4/1998		107
7/5/1998		110
7/6/1998		219
7/7/1998		239
7/8/1998		123
7/9/1998		220
7/10/1998		133
7/11/1998		112
7/12/1998		136
7/13/1998		178
7/14/1998		234
7/15/1998		295
7/16/1998		206
7/17/1998		852
7/18/1998		544
7/19/1998		460
7/20/1998		425
7/21/1998		640
7/22/1998		2130
7/23/1998		766
7/24/1998		462
7/25/1998		387
7/26/1998		324
7/27/1998		272
7/28/1998		227
7/29/1998		172
7/30/1998		125
7/31/1998		97
8/1/1998		88
8/2/1998		81
8/3/1998		74
8/4/1998		205
8/5/1998		265
8/6/1998		203
8/7/1998		178
8/8/1998		175
8/9/1998		172
8/10/1998		191
8/11/1998		172
8/12/1998		146
8/13/1998		276
8/14/1998		290
8/15/1998		311
8/16/1998		307
8/17/1998		284
8/18/1998		254
8/19/1998		224
8/20/1998		213
8/21/1998		242
8/22/1998		228
8/23/1998		213
8/24/1998		200
8/25/1998		211
8/26/1998		195
8/27/1998		389
8/28/1998		278
8/29/1998		176
8/30/1998		145
8/31/1998		152
9/1/1998		165
9/2/1998		180
9/3/1998		196
9/4/1998		189
9/5/1998		174
9/6/1998		161
9/7/1998		148
9/8/1998		136
9/9/1998		125
9/10/1998		123
9/11/1998		130
9/12/1998		138
9/13/1998		146
9/14/1998		208
9/15/1998		160
9/16/1998		151
9/17/1998		170
9/18/1998		218
9/19/1998		281
9/20/1998		162
9/21/1998		81
9/22/1998		176
9/23/1998		263
9/24/1998		150
9/25/1998		80
9/26/1998		56
9/27/1998		45
9/28/1998		36
9/29/1998		66
9/30/1998		52
10/1/1998		48.3
10/2/1998		38
10/3/1998		47
10/4/1998		77.3
10/5/1998		227
10/6/1998		137
10/7/1998		107
10/8/1998		83.8
10/9/1998		65.6
10/10/1998		51.8
10/11/1998		51.3
10/12/1998		47.9
10/13/1998		41.8
10/14/1998		36.4
10/15/1998		31.7
10/16/1998		41.8
10/17/1998		466
10/18/1998		131
10/19/1998		44.6
10/20/1998		33.1
10/21/1998		31.4
10/22/1998		53
10/23/1998		91.7
10/24/1998		76.1
10/25/1998		54.2
10/26/1998		48.4
10/27/1998		44.4
10/28/1998		40.8
10/29/1998		42.2
10/30/1998		135
10/31/1998		148
11/1/1998		102
11/2/1998		77.3
11/3/1998		37.4
11/4/1998		27
11/5/1998		24.5
11/6/1998		22.4
11/7/1998		21.5
11/8/1998		21.2
11/9/1998		62.6
11/10/1998		214
11/11/1998		85.2
11/12/1998		51.8
11/13/1998		38.6
11/14/1998		34.2
11/15/1998		32.1
11/16/1998		30.2
11/17/1998		28.6
11/18/1998		27.4
11/19/1998		28.8
11/20/1998		31.5
11/21/1998		42.2
11/22/1998		54.4
11/23/1998		47
11/24/1998		38.4
11/25/1998		33
11/26/1998		29.5
11/27/1998		28.5
11/28/1998		29.5
11/29/1998		30.4
11/30/1998		15.6
12/1/1998		9.5
12/2/1998		7.5
12/3/1998		6.2
12/4/1998		5.4
12/5/1998		8
12/6/1998		12.8
12/7/1998		16.8
12/8/1998		20.7
12/9/1998		24.5
12/10/1998		18.3
12/11/1998		13.4
12/12/1998		12
12/13/1998		10.7
12/14/1998		9.5
12/15/1998		10.6
12/16/1998		14
12/17/1998		18.7
12/18/1998		24.7
12/19/1998		29.7
12/20/1998		40.4
12/21/1998		40
12/22/1998		45.9
12/23/1998		34.9
12/24/1998		27.1
12/25/1998		25.5
12/26/1998		24
12/27/1998		22.6
12/28/1998		22.9
12/29/1998		62.2
12/30/1998		46.4
12/31/1998		28.7
1/1/1999		25.7
1/2/1999		35.1
1/3/1999		32.3
1/4/1999		36.3
1/5/1999		51.9
1/6/1999		42.3
1/7/1999		34.4
1/8/1999		32.6
1/9/1999		31.8
1/10/1999		38.2
1/11/1999		63.7
1/12/1999		45.6
1/13/1999		41.5
1/14/1999		43.2
1/15/1999		33.7
1/16/1999		37.5
1/17/1999		41.2
1/18/1999		37.9
1/19/1999		27.7
1/20/1999		21.9
1/21/1999		37.2
1/22/1999		31.8
1/23/1999		28.7
1/24/1999		28.4
1/25/1999		28.5
1/26/1999		34.6
1/27/1999		41.9
1/28/1999		26.9
1/29/1999		20
1/30/1999		16.9
1/31/1999		14.2
2/1/1999		16.7
2/2/1999		78.6
2/3/1999		77
2/4/1999		77.4
2/5/1999		70.5
2/6/1999		93.2
2/7/1999		93
2/8/1999		108
2/9/1999		60.8
2/10/1999		104
2/11/1999		87.4
2/12/1999		50.5
2/13/1999		53
2/14/1999		29.3
2/15/1999		22.6
2/16/1999		19.2
2/17/1999		24.2
2/18/1999		27.7
2/19/1999		27.2
2/20/1999		26.1
2/21/1999		25.1
2/22/1999		24.4
2/23/1999		34.2
2/24/1999		34.2
2/25/1999		30.4
2/26/1999		37
2/27/1999		44.4
2/28/1999		29.1
3/1/1999		30
3/2/1999		34.8
3/3/1999		34.1
3/4/1999		22.2
3/5/1999		17.8
3/6/1999		13.2
3/7/1999		12
3/8/1999		36.1
3/9/1999		99.5
3/10/1999		50.9
3/11/1999		36.3
3/12/1999		36.6
3/13/1999		36.5
3/14/1999		33.9
3/15/1999		35.7
3/16/1999		45.6
3/17/1999		43.2
3/18/1999		34.1
3/19/1999		33
3/20/1999		33
3/21/1999		33
3/22/1999		33.4
3/23/1999		43
3/24/1999		41.5
3/25/1999		38
3/26/1999		36.5
3/27/1999		35.4
3/28/1999		36
3/29/1999		37.2
3/30/1999		38.4
3/31/1999		38.8
4/1/1999		24.7
4/2/1999		22.8
4/3/1999		24.2
4/4/1999		21.4
4/5/1999		40.3
4/6/1999		27.3
4/7/1999		16.8
4/8/1999		72.9
4/9/1999		191
4/10/1999		84.3
4/11/1999		51.8
4/12/1999		58.2
4/13/1999		55.4
4/14/1999		56.2
4/15/1999		86.6
4/16/1999		320
4/17/1999		209
4/18/1999		155
4/19/1999		142
4/20/1999		131
4/21/1999		137
4/22/1999		122
4/23/1999		252
4/24/1999		166
4/25/1999		118
4/26/1999		141
4/27/1999		180
4/28/1999		160
4/29/1999		179
4/30/1999		217
5/1/1999		251
5/2/1999		181
5/3/1999		113
5/4/1999		89.5
5/5/1999		78.3
5/6/1999		68.5
5/7/1999		60.6
5/8/1999		67.7
5/9/1999		82.8
5/10/1999		107
5/11/1999		465
5/12/1999		1050
5/13/1999		203
5/14/1999		138
5/15/1999		121
5/16/1999		136
5/17/1999		417
5/18/1999		195
5/19/1999		116
5/20/1999		96.1
5/21/1999		179
5/22/1999		141
5/23/1999		114
5/24/1999		96.3
5/25/1999		76.1
5/26/1999		103
5/27/1999		104
5/28/1999		82.9
5/29/1999		77.8
5/30/1999		73.2
5/31/1999		68.8
6/1/1999		435
6/2/1999		122
6/3/1999		76.2
6/4/1999		590
6/5/1999		368
6/6/1999		182
6/7/1999		149
6/8/1999		117
6/9/1999		91.6
6/10/1999		396
6/11/1999		842
6/12/1999		295
6/13/1999		234
6/14/1999		186
6/15/1999		140
6/16/1999		104
6/17/1999		77
6/18/1999		58.2
6/19/1999		57.5
6/20/1999		62.1
6/21/1999		66.4
6/22/1999		62.5
6/23/1999		193
6/24/1999		134
6/25/1999		101
6/26/1999		78.2
6/27/1999		77
6/28/1999		83.8
6/29/1999		94.8
6/30/1999		82.5
7/1/1999		67.2
7/2/1999		55.8
7/3/1999		58.9
7/4/1999		66.6
7/5/1999		75.3
7/6/1999		84.3
7/7/1999		82.1
7/8/1999		76.6
7/9/1999		71.4
7/10/1999		66.5
7/11/1999		62
7/12/1999		58.5
7/13/1999		67.2
7/14/1999		82.5
7/15/1999		97.4
7/16/1999		73
7/17/1999		60.2
7/18/1999		47.1
7/19/1999		60.3
7/20/1999		172
7/21/1999		82.7
7/22/1999		70.8
7/23/1999		61.9
7/24/1999		55.7
7/25/1999		50.5
7/26/1999		115
7/27/1999		90.3
7/28/1999		60
7/29/1999		60
7/30/1999		61
7/31/1999		281
8/1/1999		101
8/2/1999		85.6
8/3/1999		75.5
8/4/1999		66.4
8/5/1999		57.7
8/6/1999		57.4
8/7/1999		45.4
8/8/1999		37.8
8/9/1999		31.6
8/10/1999		35.5
8/11/1999		114
8/12/1999		437
8/13/1999		121
8/14/1999		87.1
8/15/1999		86
8/16/1999		68
8/17/1999		58
8/18/1999		352
8/19/1999		177
8/20/1999		84.7
8/21/1999		62
8/22/1999		79
8/23/1999		1260
8/24/1999		176
8/25/1999		139
8/26/1999		109
8/27/1999		87.4
8/28/1999		76.5
8/29/1999		68.1
8/30/1999		60.6
8/31/1999		53.9
9/1/1999		47.9
9/2/1999		42.6
9/3/1999		38
9/4/1999		33.8
9/5/1999		36.2
9/6/1999		30
9/7/1999		28.3
9/8/1999		26.6
9/9/1999		25.1
9/10/1999		23.6
9/11/1999		22.7
9/12/1999		22.3
9/13/1999		21.8
9/14/1999		21.4
9/15/1999		20.9
9/16/1999		20.5
9/17/1999		20
9/18/1999		18.6
9/19/1999		20.6
9/20/1999		24.6
9/21/1999		39.1
9/22/1999		159
9/23/1999		238
9/24/1999		85.5
9/25/1999		26.8
9/26/1999		15
9/27/1999		24
9/28/1999		20.6
9/29/1999		17.1
9/30/1999		15.7
10/1/1999		65
10/2/1999		62
10/3/1999		60
10/4/1999		59
10/5/1999		57
10/6/1999		55
10/7/1999		53
10/8/1999		51
10/9/1999		50
10/10/1999		48
10/11/1999		46
10/12/1999		45
10/13/1999		43
10/14/1999		42
10/15/1999		41
10/16/1999		39
10/17/1999		38
10/18/1999		37
10/19/1999		36
10/20/1999		35
10/21/1999		34
10/22/1999		33
10/23/1999		32
10/24/1999		32
10/25/1999		31
10/26/1999		31
10/27/1999		31
10/28/1999		31
10/29/1999		30
10/30/1999		30
10/31/1999		29
11/1/1999		28
11/2/1999		27
11/3/1999		26
11/4/1999		25
11/5/1999		24
11/6/1999		23
11/7/1999		22
11/8/1999		21
11/9/1999		20
11/10/1999		20
11/11/1999		20
11/12/1999		19
11/13/1999		19
11/14/1999		19
11/15/1999		19
11/16/1999		18
11/17/1999		18
11/18/1999		18
11/19/1999		18
11/20/1999		17
11/21/1999		17
11/22/1999		21
11/23/1999		42
11/24/1999		39
11/25/1999		34
11/26/1999		30
11/27/1999		27
11/28/1999		24
11/29/1999		21
11/30/1999		20
12/1/1999		20
12/2/1999		20
12/3/1999		24
12/4/1999		25
12/5/1999		24
12/6/1999		23
12/7/1999		22
12/8/1999		21
12/9/1999		20
12/10/1999		19
12/11/1999		19
12/12/1999		18
12/13/1999		17
12/14/1999		16
12/15/1999		17
12/16/1999		17
12/17/1999		17
12/18/1999		16
12/19/1999		16
12/20/1999		16
12/21/1999		19
12/22/1999		18
12/23/1999		18
12/24/1999		17
12/25/1999		17
12/26/1999		17
12/27/1999		16
12/28/1999		19
12/29/1999		17
12/30/1999		19
12/31/1999		19
1/1/2000		18
1/2/2000		13
1/3/2000		15
1/4/2000		14
1/5/2000		20
1/6/2000		11
1/7/2000		11
1/8/2000		17
1/9/2000		16
1/10/2000		15
1/11/2000		24
1/12/2000		12
1/13/2000		8
1/14/2000		10
1/15/2000		10
1/16/2000		13
1/17/2000		13
1/18/2000		9
1/19/2000		15
1/20/2000		20
1/21/2000		32
1/22/2000		11
1/23/2000		13
1/24/2000		11
1/25/2000		12
1/26/2000		18
1/27/2000		38
1/28/2000		33
1/29/2000		21
1/30/2000		17
1/31/2000		13
2/1/2000		12
2/2/2000		19
2/3/2000		12
2/4/2000		11
2/5/2000		8
2/6/2000		11
2/7/2000		10
2/8/2000		23
2/9/2000		31
2/10/2000		16
2/11/2000		16
2/12/2000		14
2/13/2000		15
2/14/2000		7
2/15/2000		31
2/16/2000		57
2/17/2000		27
2/18/2000		17
2/19/2000		19
2/20/2000		22
2/21/2000		100
2/22/2000		251
2/23/2000		145
2/24/2000		61
2/25/2000		129
2/26/2000		130
2/27/2000		49
2/28/2000		26
2/29/2000		70
3/1/2000		154
3/2/2000		92
3/3/2000		52
3/4/2000		26
3/5/2000		22
3/6/2000		23
3/7/2000		25
3/8/2000		111
3/9/2000		145
3/10/2000		133
3/11/2000		48
3/12/2000		36
3/13/2000		38
3/14/2000		38
3/15/2000		31
3/16/2000		53
3/17/2000		28
3/18/2000		34
3/19/2000		20
3/20/2000		25
3/21/2000		26
3/22/2000		39
3/23/2000		23
3/24/2000		20
3/25/2000		24
3/26/2000		33
3/27/2000		38
3/28/2000		28
3/29/2000		27
3/30/2000		30
3/31/2000		33
4/1/2000		28
4/2/2000		25
4/3/2000		26
4/4/2000		21
4/5/2000		29
4/6/2000		33
4/7/2000		28
4/8/2000		24
4/9/2000		23
4/10/2000		35
4/11/2000		29
4/12/2000		26
4/13/2000		23
4/14/2000		20
4/15/2000		34
4/16/2000		36
4/17/2000		46
4/18/2000		44
4/19/2000		43
4/20/2000		241
4/21/2000		102
4/22/2000		63
4/23/2000		61
4/24/2000		41
4/25/2000		38
4/26/2000		41
4/27/2000		44
4/28/2000		36
4/29/2000		27
4/30/2000		29
5/1/2000		34
5/2/2000		38
5/3/2000		39
5/4/2000		39
5/5/2000		38
5/6/2000		33
5/7/2000		27
5/8/2000		41
5/9/2000		41
5/10/2000		29
5/11/2000		29
5/12/2000		31
5/13/2000		32
5/14/2000		27
5/15/2000		31
5/16/2000		31
5/17/2000		21
5/18/2000		78
5/19/2000		51
5/20/2000		34
5/21/2000		41
5/22/2000		25
5/23/2000		30
5/24/2000		29
5/25/2000		25
5/26/2000		37
5/27/2000		29
5/28/2000		23
5/29/2000		26
5/30/2000		290
5/31/2000		949
6/1/2000		217
6/2/2000		141
6/3/2000		124
6/4/2000		70
6/5/2000		39
6/6/2000		35
6/7/2000		37
6/8/2000		40
6/9/2000		37
6/10/2000		51
6/11/2000		198
6/12/2000		172
6/13/2000		189
6/14/2000		245
6/15/2000		70
6/16/2000		38
6/17/2000		33
6/18/2000		33
6/19/2000		28
6/20/2000		20
6/21/2000		18
6/22/2000		21
6/23/2000		13
6/24/2000		46
6/25/2000		41
6/26/2000		18
6/27/2000		15
6/28/2000		28
6/29/2000		28
6/30/2000		26
7/1/2000		29
7/2/2000		44
7/3/2000		38
7/4/2000		33
7/5/2000		31
7/6/2000		41
7/7/2000		49
7/8/2000		38
7/9/2000		60
7/10/2000		284
7/11/2000		66
7/12/2000		111
7/13/2000		171
7/14/2000		73
7/15/2000		54
7/16/2000		45
7/17/2000		38
7/18/2000		49
7/19/2000		102
7/20/2000		65
7/21/2000		24
7/22/2000		36
7/23/2000		42
7/24/2000		64
7/25/2000		58
7/26/2000		49
7/27/2000		45
7/28/2000		42
7/29/2000		36
7/30/2000		77
7/31/2000		97
8/1/2000		62
8/2/2000		23
8/3/2000		26
8/4/2000		43
8/5/2000		43
8/6/2000		39
8/7/2000		52
8/8/2000		88
8/9/2000		40
8/10/2000		40
8/11/2000		50
8/12/2000		35
8/13/2000		98
8/14/2000		41
8/15/2000		66
8/16/2000		33
8/17/2000		31
8/18/2000		42
8/19/2000		41
8/20/2000		38
8/21/2000		30
8/22/2000		56
8/23/2000		101
8/24/2000		83
8/25/2000		61
8/26/2000		55
8/27/2000		54
8/28/2000		87
8/29/2000		140
8/30/2000		120
8/31/2000		108
9/1/2000		132
9/2/2000		169
9/3/2000		147
9/4/2000		162
9/5/2000		124
9/6/2000		78
9/7/2000		116
9/8/2000		124
9/9/2000		122
9/10/2000		132
9/11/2000		141
9/12/2000		130
9/13/2000		70
9/14/2000		60
9/15/2000		60
9/16/2000		55
9/17/2000		56
9/18/2000		58
9/19/2000		59
9/20/2000		48
9/21/2000		44
9/22/2000		152
9/23/2000		75
9/24/2000		80
9/25/2000		49
9/26/2000		42
9/27/2000		41
9/28/2000		40
9/29/2000		41
9/30/2000		40
10/1/2000		41
10/2/2000		43
10/3/2000		62
10/4/2000		86
10/5/2000		95
10/6/2000		62
10/7/2000		84
10/8/2000		77
10/9/2000		66
10/10/2000		57
10/11/2000		48
10/12/2000		41
10/13/2000		34
10/14/2000		31
10/15/2000		38
10/16/2000		43
10/17/2000		34
10/18/2000		42
10/19/2000		54
10/20/2000		65
10/21/2000		50
10/22/2000		63
10/23/2000		59
[truncated: 2,798 more rows]
