# Supplementary material for: Watershed‐scale effects of tallgrass prairie reconstruction: 30‐Year trends in streamflow, nitrate, and sediment in Walnut Creek, Iowa
Source: J Environ Qual. 2026 Apr 5;55(2):e70174. doi: 10.1002/jeq2.70174 (PMC13051032; doi:10.1002/jeq2.70174)
Supplement: Supplementary file 1 — The Supporting Information details the analytical and collection methods used to obtain the streamflow, nitrate, and SSC data utilized in this study. Each of these datasets has also been included. Additionally, the Supporting Information contains the error metrics and residual plots from the WRTDSK models used to estimate daily nitrate and SSC concentrations. All annual values (i.e., annual yields, flow‐weighted concentrations, and average concentrations) have also been included. [file JEQ2-55-0-s001.zip › supplemental/original data/WNT2Flow_CFS.csv]

Date	WNT2
1/1/1995	2
1/2/1995	1.3
1/3/1995	1.1
1/4/1995	0.8
1/5/1995	0.52
1/6/1995	0.58
1/7/1995	0.68
1/8/1995	0.94
1/9/1995	1.3
1/10/1995	1.5
1/11/1995	1.9
1/12/1995	2.3
1/13/1995	2.5
1/14/1995	2.5
1/15/1995	1.7
1/16/1995	1.6
1/17/1995	2.1
1/18/1995	2.3
1/19/1995	1.7
1/20/1995	1.3
1/21/1995	1
1/22/1995	0.9
1/23/1995	1
1/24/1995	1.1
1/25/1995	0.97
1/26/1995	0.85
1/27/1995	1.1
1/28/1995	1.9
1/29/1995	2.3
1/30/1995	2.1
1/31/1995	1.8
2/1/1995	3.5
2/2/1995	4.5
2/3/1995	7
2/4/1995	5.4
2/5/1995	4.6
2/6/1995	4.2
2/7/1995	3.8
2/8/1995	3.3
2/9/1995	2.8
2/10/1995	3.4
2/11/1995	2.7
2/12/1995	2.2
2/13/1995	1.9
2/14/1995	2.3
2/15/1995	2.6
2/16/1995	2.4
2/17/1995	3.4
2/18/1995	5
2/19/1995	9
2/20/1995	15
2/21/1995	9
2/22/1995	6.9
2/23/1995	5
2/24/1995	4
2/25/1995	5.6
2/26/1995	4.7
2/27/1995	4.1
2/28/1995	2.5
3/1/1995	2
3/2/1995	1.5
3/3/1995	2.7
3/4/1995	2.8
3/5/1995	2.6
3/6/1995	2
3/7/1995	1.5
3/8/1995	1.3
3/9/1995	1.2
3/10/1995	18
3/11/1995	17
3/12/1995	9.2
3/13/1995	9.3
3/14/1995	8.2
3/15/1995	7.3
3/16/1995	6.6
3/17/1995	5.8
3/18/1995	5.7
3/19/1995	5.6
3/20/1995	5.7
3/21/1995	5
3/22/1995	4.8
3/23/1995	4.5
3/24/1995	4.2
3/25/1995	4.7
3/26/1995	54
3/27/1995	37
3/28/1995	18
3/29/1995	15
3/30/1995	13
3/31/1995	12
4/1/1995	11
4/2/1995	9.6
4/3/1995	9.2
4/4/1995	8.1
4/5/1995	7.9
4/6/1995	7.7
4/7/1995	7.5
4/8/1995	7.6
4/9/1995	55
4/10/1995	77
4/11/1995	123
4/12/1995	85
4/13/1995	39
4/14/1995	29
4/15/1995	25
4/16/1995	20
4/17/1995	19
4/18/1995	51
4/19/1995	36
4/20/1995	37
4/21/1995	38
4/22/1995	28
4/23/1995	23
4/24/1995	21
4/25/1995	19
4/26/1995	203
4/27/1995	182
4/28/1995	117
4/29/1995	68
4/30/1995	59
5/1/1995	49
5/2/1995	43
5/3/1995	38
5/4/1995	39
5/5/1995	34
5/6/1995	33
5/7/1995	37
5/8/1995	228
5/9/1995	314
5/10/1995	167
5/11/1995	126
5/12/1995	105
5/13/1995	121
5/14/1995	59
5/15/1995	43
5/16/1995	39
5/17/1995	33
5/18/1995	37
5/19/1995	29
5/20/1995	26
5/21/1995	23
5/22/1995	22
5/23/1995	27
5/24/1995	24
5/25/1995	21
5/26/1995	20
5/27/1995	31
5/28/1995	34
5/29/1995	25
5/30/1995	23
5/31/1995	22
6/1/1995	22
6/2/1995	18
6/3/1995	17
6/4/1995	15
6/5/1995	16
6/6/1995	14
6/7/1995	13
6/8/1995	17
6/9/1995	14
6/10/1995	14
6/11/1995	13
6/12/1995	13
6/13/1995	13
6/14/1995	14
6/15/1995	13
6/16/1995	15
6/17/1995	14
6/18/1995	13
6/19/1995	14
6/20/1995	12
6/21/1995	13
6/22/1995	13
6/23/1995	13
6/24/1995	13
6/25/1995	17
6/26/1995	17
6/27/1995	24
6/28/1995	18
6/29/1995	15
6/30/1995	18
7/1/1995	15
7/2/1995	14
7/3/1995	13
7/4/1995	19
7/5/1995	32
7/6/1995	17
7/7/1995	14
7/8/1995	13
7/9/1995	13
7/10/1995	12
7/11/1995	12
7/12/1995	11
7/13/1995	10
7/14/1995	9.1
7/15/1995	9.3
7/16/1995	10
7/17/1995	9.9
7/18/1995	9.7
7/19/1995	9.1
7/20/1995	11
7/21/1995	9
7/22/1995	9.5
7/23/1995	9.2
7/24/1995	8.9
7/25/1995	8.3
7/26/1995	7.9
7/27/1995	6.6
7/28/1995	5.7
7/29/1995	5.4
7/30/1995	5
7/31/1995	10
8/1/1995	9.3
8/2/1995	6.4
8/3/1995	6
8/4/1995	5.5
8/5/1995	5
8/6/1995	4.9
8/7/1995	5.5
8/8/1995	4.9
8/9/1995	4.6
8/10/1995	5.6
8/11/1995	4.2
8/12/1995	3.9
8/13/1995	3.6
8/14/1995	3.6
8/15/1995	4.3
8/16/1995	6.9
8/17/1995	3.9
8/18/1995	3.4
8/19/1995	3.1
8/20/1995	2.8
8/21/1995	2.9
8/22/1995	2.8
8/23/1995	3
8/24/1995	1.9
8/25/1995	2
8/26/1995	1.4
8/27/1995	1.2
8/28/1995	1
8/29/1995	0.94
8/30/1995	0.94
8/31/1995	1.1
9/1/1995	0.9
9/2/1995	0.87
9/3/1995	1.2
9/4/1995	0.8
9/5/1995	0.65
9/6/1995	0.48
9/7/1995	2.9
9/8/1995	1.3
9/9/1995	0.98
9/10/1995	0.8
9/11/1995	0.68
9/12/1995	0.89
9/13/1995	0.78
9/14/1995	0.42
9/15/1995	0.52
9/16/1995	0.29
9/17/1995	0.36
9/18/1995	0.26
9/19/1995	3.3
9/20/1995	1.4
9/21/1995	0.67
9/22/1995	0.6
9/23/1995	0.52
9/24/1995	0.49
9/25/1995	0.59
9/26/1995	0.44
9/27/1995	0.32
9/28/1995	0.29
9/29/1995	3.3
9/30/1995	2.9
10/1/1995	0.73
10/2/1995	0.59
10/3/1995	0.51
10/4/1995	0.48
10/5/1995	0.5
10/6/1995	0.84
10/7/1995	0.8
10/8/1995	0.52
10/9/1995	0.42
10/10/1995	0.35
10/11/1995	0.33
10/12/1995	0.36
10/13/1995	0.34
10/14/1995	0.31
10/15/1995	0.25
10/16/1995	0.27
10/17/1995	0.36
10/18/1995	0.32
10/19/1995	0.27
10/20/1995	0.42
10/21/1995	0.2
10/22/1995	0.2
10/23/1995	0.22
10/24/1995	0.23
10/25/1995	0.25
10/26/1995	0.44
10/27/1995	0.6
10/28/1995	0.54
10/29/1995	0.46
10/30/1995	0.58
10/31/1995	1.5
11/1/1995	11
11/2/1995	6.9
11/3/1995	3.3
11/4/1995	2.4
11/5/1995	2.9
11/6/1995	2.8
11/7/1995	2.8
11/8/1995	2.1
11/9/1995	2.6
11/10/1995	2.6
11/11/1995	1.8
11/12/1995	1.6
11/13/1995	3
11/14/1995	2.7
11/15/1995	2.9
11/16/1995	2.9
11/17/1995	2.7
11/18/1995	2.8
11/19/1995	2.8
11/20/1995	2.6
11/21/1995	1.9
11/22/1995	1.8
11/23/1995	1.6
11/24/1995	1.1
11/25/1995	2
11/26/1995	2.9
11/27/1995	2.3
11/28/1995	1.5
11/29/1995	0.58
11/30/1995	1.4
12/1/1995	3.8
12/2/1995	4.4
12/3/1995	5.6
12/4/1995	3.3
12/5/1995	3
12/6/1995	2.5
12/7/1995	2.7
12/8/1995	1.9
12/9/1995	1.3
12/10/1995	0.48
12/11/1995	0.44
12/12/1995	0.8
12/13/1995	1
12/14/1995	1.1
12/15/1995	2.5
12/16/1995	2.4
12/17/1995	2.3
12/18/1995	2.7
12/19/1995	2.7
12/20/1995	2.1
12/21/1995	1.7
12/22/1995	1.4
12/23/1995	1.4
12/24/1995	1.4
12/25/1995	1.5
12/26/1995	2
12/27/1995	1.9
12/28/1995	1
12/29/1995	1
12/30/1995	1.2
12/31/1995	1.8
1/1/1996	2
1/2/1996	1.7
1/3/1996	1.2
1/4/1996	1
1/5/1996	0.84
1/6/1996	0.5
1/7/1996	0.3
1/8/1996	0.56
1/9/1996	0.86
1/10/1996	0.89
1/11/1996	1.3
1/12/1996	2
1/13/1996	3
1/14/1996	3.1
1/15/1996	2.5
1/16/1996	2.9
1/17/1996	3.8
1/18/1996	11
1/19/1996	3.5
1/20/1996	1
1/21/1996	2.2
1/22/1996	5
1/23/1996	3
1/24/1996	1.7
1/25/1996	1.9
1/26/1996	1.6
1/27/1996	1.5
1/28/1996	2
1/29/1996	1.5
1/30/1996	1.4
1/31/1996	1.2
2/1/1996	1.3
2/2/1996	0.3
2/3/1996	0.35
2/4/1996	0.72
2/5/1996	1.1
2/6/1996	1.7
2/7/1996	2.5
2/8/1996	40
2/9/1996	190
2/10/1996	350
2/11/1996	217
2/12/1996	120
2/13/1996	77
2/14/1996	63
2/15/1996	27
2/16/1996	28
2/17/1996	11
2/18/1996	6.1
2/19/1996	30
2/20/1996	211
2/21/1996	168
2/22/1996	31
2/23/1996	37
2/24/1996	26
2/25/1996	17
2/26/1996	14
2/27/1996	19
2/28/1996	10
2/29/1996	6.2
3/1/1996	9.1
3/2/1996	7
3/3/1996	5.2
3/4/1996	7.2
3/5/1996	7.7
3/6/1996	4.9
3/7/1996	2.7
3/8/1996	2.9
3/9/1996	5.1
3/10/1996	5.7
3/11/1996	7.4
3/12/1996	8.6
3/13/1996	7.1
3/14/1996	6.4
3/15/1996	5.7
3/16/1996	5.4
3/17/1996	6.2
3/18/1996	5.3
3/19/1996	5.1
3/20/1996	5
3/21/1996	4.7
3/22/1996	4.8
3/23/1996	4.9
3/24/1996	6.6
3/25/1996	9.6
3/26/1996	6.5
3/27/1996	5.9
3/28/1996	5.7
3/29/1996	5.4
3/30/1996	6
3/31/1996	13
4/1/1996	8.9
4/2/1996	8.1
4/3/1996	7.3
4/4/1996	6.1
4/5/1996	5.6
4/6/1996	5.6
4/7/1996	5.5
4/8/1996	5.4
4/9/1996	5.3
4/10/1996	5.1
4/11/1996	5.3
4/12/1996	5
4/13/1996	4.5
4/14/1996	4.8
4/15/1996	5.1
4/16/1996	4.3
4/17/1996	4.2
4/18/1996	4.1
4/19/1996	4
4/20/1996	4.2
4/21/1996	3.6
4/22/1996	3.4
4/23/1996	3
4/24/1996	3
4/25/1996	3.2
4/26/1996	2.5
4/27/1996	2.5
4/28/1996	3.1
4/29/1996	23
4/30/1996	13
5/1/1996	9.2
5/2/1996	7.8
5/3/1996	8
5/4/1996	8.2
5/5/1996	7.3
5/6/1996	7
5/7/1996	6.8
5/8/1996	10
5/9/1996	129
5/10/1996	453
5/11/1996	85
5/12/1996	61
5/13/1996	52
5/14/1996	48
5/15/1996	52
5/16/1996	68
5/17/1996	63
5/18/1996	50
5/19/1996	42
5/20/1996	41
5/21/1996	34
5/22/1996	29
5/23/1996	73
5/24/1996	573
5/25/1996	124
5/26/1996	91
5/27/1996	242
5/28/1996	134
5/29/1996	70
5/30/1996	49
5/31/1996	41
6/1/1996	150
6/2/1996	100
6/3/1996	47
6/4/1996	35
6/5/1996	31
6/6/1996	45
6/7/1996	44
6/8/1996	39
6/9/1996	37
6/10/1996	40
6/11/1996	39
6/12/1996	30
6/13/1996	25
6/14/1996	21
6/15/1996	19
6/16/1996	22
6/17/1996	21
6/18/1996	19
6/19/1996	17
6/20/1996	15
6/21/1996	16
6/22/1996	15
6/23/1996	16
6/24/1996	17
6/25/1996	14
6/26/1996	14
6/27/1996	13
6/28/1996	13
6/29/1996	13
6/30/1996	12
7/1/1996	12
7/2/1996	11
7/3/1996	11
7/4/1996	10
7/5/1996	9.5
7/6/1996	9.2
7/7/1996	8.7
7/8/1996	8.3
7/9/1996	7.9
7/10/1996	7.5
7/11/1996	7.4
7/12/1996	7.7
7/13/1996	7.3
7/14/1996	7.3
7/15/1996	6.9
7/16/1996	6.5
7/17/1996	73
7/18/1996	19
7/19/1996	11
7/20/1996	11
7/21/1996	11
7/22/1996	10
7/23/1996	9.3
7/24/1996	8.5
7/25/1996	8.1
7/26/1996	7.8
7/27/1996	9
7/28/1996	9.8
7/29/1996	7.6
7/30/1996	7
7/31/1996	6.5
8/1/1996	6.4
8/2/1996	6.2
8/3/1996	5.7
8/4/1996	6.6
8/5/1996	6.3
8/6/1996	5.6
8/7/1996	5
8/8/1996	4.6
8/9/1996	4.4
8/10/1996	4.9
8/11/1996	5.9
8/12/1996	4.7
8/13/1996	4.3
8/14/1996	4.1
8/15/1996	4
8/16/1996	3.8
8/17/1996	4.1
8/18/1996	3.8
8/19/1996	3.4
8/20/1996	3.6
8/21/1996	3.3
8/22/1996	2.7
8/23/1996	2.2
8/24/1996	2
8/25/1996	2.1
8/26/1996	2.9
8/27/1996	2.5
8/28/1996	2.5
8/29/1996	1.9
8/30/1996	1.6
8/31/1996	1.4
9/1/1996	1.5
9/2/1996	1.3
9/3/1996	1.1
9/4/1996	1
9/5/1996	1
9/6/1996	0.93
9/7/1996	0.88
9/8/1996	1.1
9/9/1996	1
9/10/1996	0.79
9/11/1996	0.79
9/12/1996	0.74
9/13/1996	0.72
9/14/1996	0.62
9/15/1996	0.65
9/16/1996	0.66
9/17/1996	0.52
9/18/1996	0.49
9/19/1996	0.48
9/20/1996	0.95
9/21/1996	0.68
9/22/1996	0.51
9/23/1996	0.79
9/24/1996	0.66
9/25/1996	0.47
9/26/1996	4.2
9/27/1996	2.1
9/28/1996	0.97
9/29/1996	0.75
9/30/1996	0.79
10/1/1996	0.74
10/2/1996	0.64
10/3/1996	0.57
10/4/1996	0.61
10/5/1996	0.63
10/6/1996	0.55
10/7/1996	0.61
10/8/1996	0.56
10/9/1996	0.61
10/10/1996	0.48
10/11/1996	0.45
10/12/1996	0.43
10/13/1996	0.55
10/14/1996	0.46
10/15/1996	0.44
10/16/1996	0.45
10/17/1996	0.53
10/18/1996	0.53
10/19/1996	0.48
10/20/1996	0.42
10/21/1996	0.46
10/22/1996	4.1
10/23/1996	7.9
10/24/1996	2
10/25/1996	1.4
10/26/1996	1.4
10/27/1996	1.1
10/28/1996	1
10/29/1996	8.5
10/30/1996	4.7
10/31/1996	3.2
11/1/1996	2.5
11/2/1996	2
11/3/1996	1.8
11/4/1996	4.9
11/5/1996	7.6
11/6/1996	4.7
11/7/1996	3.7
11/8/1996	3.4
11/9/1996	3.2
11/10/1996	2.7
11/11/1996	2.2
11/12/1996	1.9
11/13/1996	2.2
11/14/1996	1.9
11/15/1996	2.9
11/16/1996	3.8
11/17/1996	5
11/18/1996	3.8
11/19/1996	3.6
11/20/1996	3.6
11/21/1996	3.7
11/22/1996	3.5
11/23/1996	3.6
11/24/1996	3.2
11/25/1996	2.3
11/26/1996	1.7
11/27/1996	1.9
11/28/1996	2.9
11/29/1996	5.1
11/30/1996	8
12/1/1996	5.2
12/2/1996	4.7
12/3/1996	4.2
12/4/1996	4
12/5/1996	4.3
12/6/1996	4.2
12/7/1996	4.2
12/8/1996	3.5
12/9/1996	4
12/10/1996	4.2
12/11/1996	4.1
12/12/1996	4
12/13/1996	3.9
12/14/1996	4.3
12/15/1996	5.2
12/16/1996	4.6
12/17/1996	4.1
12/18/1996	3.6
12/19/1996	3.3
12/20/1996	3.1
12/21/1996	3.4
12/22/1996	3.9
12/23/1996	4
12/24/1996	3.6
12/25/1996	3.3
12/26/1996	3.5
12/27/1996	3.9
12/28/1996	3.6
12/29/1996	3
12/30/1996	3.3
12/31/1996	3.4
1/1/1997	3.7
1/2/1997	4.4
1/3/1997	4.3
1/4/1997	5.4
1/5/1997	3.6
1/6/1997	2.7
1/7/1997	2.6
1/8/1997	2.7
1/9/1997	2.6
1/10/1997	2.1
1/11/1997	1.6
1/12/1997	1
1/13/1997	1.3
1/14/1997	1.4
1/15/1997	1.6
1/16/1997	1.3
1/17/1997	1
1/18/1997	2
1/19/1997	3
1/20/1997	3.8
1/21/1997	6.7
1/22/1997	11
1/23/1997	8.1
1/24/1997	5.4
1/25/1997	2.2
1/26/1997	2.3
1/27/1997	2
1/28/1997	1.8
1/29/1997	2.1
1/30/1997	5
1/31/1997	52
2/1/1997	102
2/2/1997	63
2/3/1997	32
2/4/1997	27
2/5/1997	13
2/6/1997	6.3
2/7/1997	3.8
2/8/1997	2.9
2/9/1997	2.7
2/10/1997	2.6
2/11/1997	2.5
2/12/1997	2.1
2/13/1997	2.1
2/14/1997	2.9
2/15/1997	2.7
2/16/1997	2.2
2/17/1997	50
2/18/1997	426
2/19/1997	52
2/20/1997	98
2/21/1997	71
2/22/1997	13
2/23/1997	7.5
2/24/1997	5.1
2/25/1997	5.1
2/26/1997	5.4
2/27/1997	4.7
2/28/1997	8.1
3/1/1997	17
3/2/1997	23
3/3/1997	5.9
3/4/1997	5
3/5/1997	4.1
3/6/1997	4.2
3/7/1997	5
3/8/1997	4.3
3/9/1997	118
3/10/1997	18
3/11/1997	9.9
3/12/1997	8.2
3/13/1997	7.5
3/14/1997	6.3
3/15/1997	5.3
3/16/1997	5.7
3/17/1997	5.7
3/18/1997	5.4
3/19/1997	5.1
3/20/1997	5.5
3/21/1997	5.6
3/22/1997	5.1
3/23/1997	4.8
3/24/1997	5.2
3/25/1997	5.7
3/26/1997	5
3/27/1997	5.1
3/28/1997	5.1
3/29/1997	4.6
3/30/1997	4.6
3/31/1997	4.3
4/1/1997	4.2
4/2/1997	4.1
4/3/1997	4.6
4/4/1997	4.6
4/5/1997	15
4/6/1997	19
4/7/1997	12
4/8/1997	10
4/9/1997	9.1
4/10/1997	9.4
4/11/1997	9.9
4/12/1997	11
4/13/1997	16
4/14/1997	23
4/15/1997	18
4/16/1997	15
4/17/1997	14
4/18/1997	13
4/19/1997	12
4/20/1997	11
4/21/1997	11
4/22/1997	11
4/23/1997	10
4/24/1997	9.8
4/25/1997	9.1
4/26/1997	9
4/27/1997	9
4/28/1997	9.1
4/29/1997	9.3
4/30/1997	52
5/1/1997	67
5/2/1997	69
5/3/1997	56
5/4/1997	45
5/5/1997	35
5/6/1997	24
5/7/1997	139
5/8/1997	158
5/9/1997	83
5/10/1997	58
5/11/1997	47
5/12/1997	35
5/13/1997	28
5/14/1997	23
5/15/1997	19
5/16/1997	19
5/17/1997	18
5/18/1997	17
5/19/1997	14
5/20/1997	13
5/21/1997	13
5/22/1997	13
5/23/1997	13
5/24/1997	12
5/25/1997	12
5/26/1997	148
5/27/1997	109
5/28/1997	94
5/29/1997	69
5/30/1997	55
5/31/1997	44
6/1/1997	35
6/2/1997	27
6/3/1997	25
6/4/1997	22
6/5/1997	24
6/6/1997	21
6/7/1997	18
6/8/1997	17
6/9/1997	15
6/10/1997	15
6/11/1997	14
6/12/1997	18
6/13/1997	15
6/14/1997	13
6/15/1997	12
6/16/1997	11
6/17/1997	10
6/18/1997	9.8
6/19/1997	9.4
6/20/1997	8.9
6/21/1997	17
6/22/1997	11
6/23/1997	9.8
6/24/1997	9.5
6/25/1997	25
6/26/1997	14
6/27/1997	12
6/28/1997	11
6/29/1997	14
6/30/1997	15
7/1/1997	11
7/2/1997	9.5
7/3/1997	8.6
7/4/1997	8.2
7/5/1997	7.8
7/6/1997	7.8
7/7/1997	7.2
7/8/1997	6.9
7/9/1997	6.6
7/10/1997	6.5
7/11/1997	6.1
7/12/1997	5.9
7/13/1997	13
7/14/1997	9.2
7/15/1997	6.8
7/16/1997	6.6
7/17/1997	6.4
7/18/1997	6
7/19/1997	6
7/20/1997	5.7
7/21/1997	8.2
7/22/1997	6.2
7/23/1997	9.2
7/24/1997	8.4
7/25/1997	6.7
7/26/1997	5.5
7/27/1997	5.3
7/28/1997	5.4
7/29/1997	4.9
7/30/1997	4.7
7/31/1997	4.4
8/1/1997	4.3
8/2/1997	4.2
8/3/1997	3.8
8/4/1997	3.3
8/5/1997	3
8/6/1997	2.7
8/7/1997	2.7
8/8/1997	2.4
8/9/1997	2.5
8/10/1997	2.5
8/11/1997	3.1
8/12/1997	4.1
8/13/1997	2.6
8/14/1997	2
8/15/1997	3.2
8/16/1997	1.9
8/17/1997	5.4
8/18/1997	3.3
8/19/1997	3
8/20/1997	2.7
8/21/1997	1.6
8/22/1997	1.5
8/23/1997	1.4
8/24/1997	1.2
8/25/1997	1
8/26/1997	1.1
8/27/1997	1.3
8/28/1997	1.1
8/29/1997	1
8/30/1997	0.84
8/31/1997	0.8
9/1/1997	0.76
9/2/1997	0.7
9/3/1997	0.64
9/4/1997	0.6
9/5/1997	0.54
9/6/1997	0.52
9/7/1997	0.48
9/8/1997	1
9/9/1997	0.8
9/10/1997	0.54
9/11/1997	0.5
9/12/1997	0.47
9/13/1997	0.56
9/14/1997	0.52
9/15/1997	0.5
9/16/1997	0.88
9/17/1997	0.7
9/18/1997	0.56
9/19/1997	0.58
9/20/1997	0.45
9/21/1997	0.42
9/22/1997	0.62
9/23/1997	4.7
9/24/1997	2.9
9/25/1997	1.7
9/26/1997	1.1
9/27/1997	0.95
9/28/1997	0.91
9/29/1997	0.66
9/30/1997	0.41
10/1/1997	0.43
10/2/1997	0.37
10/3/1997	0.51
10/4/1997	0.59
10/5/1997	0.45
10/6/1997	0.43
10/7/1997	0.3
10/8/1997	1.1
10/9/1997	3.6
10/10/1997	1.4
10/11/1997	1.1
10/12/1997	11
10/13/1997	29
10/14/1997	5.4
10/15/1997	4.1
10/16/1997	3.6
10/17/1997	3.3
10/18/1997	3.2
10/19/1997	3.2
10/20/1997	3
10/21/1997	3.6
10/22/1997	3.8
10/23/1997	5.9
10/24/1997	20
10/25/1997	12
10/26/1997	17
10/27/1997	16
10/28/1997	15
10/29/1997	21
10/30/1997	22
10/31/1997	17
11/1/1997	13
11/2/1997	11
11/3/1997	10
11/4/1997	9.1
11/5/1997	8.7
11/6/1997	8.3
11/7/1997	8.2
11/8/1997	7.9
11/9/1997	7.5
11/10/1997	7.5
11/11/1997	7
11/12/1997	6.8
11/13/1997	6.8
11/14/1997	6.7
11/15/1997	6.3
11/16/1997	6
11/17/1997	6.1
11/18/1997	6.2
11/19/1997	6
11/20/1997	6.2
11/21/1997	6.1
11/22/1997	6
11/23/1997	5.7
11/24/1997	5.4
11/25/1997	5.6
11/26/1997	5.5
11/27/1997	5.2
11/28/1997	5.3
11/29/1997	6.8
11/30/1997	18
12/1/1997	10
12/2/1997	9.3
12/3/1997	11
12/4/1997	9
12/5/1997	7
12/6/1997	8
12/7/1997	8.6
12/8/1997	8.6
12/9/1997	8.5
12/10/1997	8.1
12/11/1997	7.6
12/12/1997	7.4
12/13/1997	7
12/14/1997	7.5
12/15/1997	7.6
12/16/1997	8.3
12/17/1997	8.6
12/18/1997	8.7
12/19/1997	8.9
12/20/1997	9.3
12/21/1997	9
12/22/1997	9.3
12/23/1997	8.7
12/24/1997	9
12/25/1997	8.6
12/26/1997	8.4
12/27/1997	7.5
12/28/1997	8.6
12/29/1997	7.9
12/30/1997	7.7
12/31/1997	6.9
1/1/1998	8.4
1/2/1998	14
1/3/1998	17
1/4/1998	15
1/5/1998	21
1/6/1998	16
1/7/1998	15
1/8/1998	14
1/9/1998	12
1/10/1998	10
1/11/1998	10
1/12/1998	8
1/13/1998	6
1/14/1998	7
1/15/1998	7
1/16/1998	8
1/17/1998	7.5
1/18/1998	7.5
1/19/1998	8
1/20/1998	9.2
1/21/1998	8.8
1/22/1998	8.8
1/23/1998	8.7
1/24/1998	8.4
1/25/1998	8.5
1/26/1998	8.3
1/27/1998	8.3
1/28/1998	9.8
1/29/1998	10
1/30/1998	9.1
1/31/1998	8.8
2/1/1998	17
2/2/1998	11
2/3/1998	8
2/4/1998	7.5
2/5/1998	7.5
2/6/1998	7.5
2/7/1998	7.2
2/8/1998	7
2/9/1998	6.7
2/10/1998	7
2/11/1998	7.7
2/12/1998	7.3
2/13/1998	7.8
2/14/1998	7.9
2/15/1998	8.1
2/16/1998	9.3
2/17/1998	12
2/18/1998	16
2/19/1998	29
2/20/1998	21
2/21/1998	18
2/22/1998	17
2/23/1998	17
2/24/1998	17
2/25/1998	16
2/26/1998	18
2/27/1998	18
2/28/1998	16
3/1/1998	15
3/2/1998	15
3/3/1998	16
3/4/1998	15
3/5/1998	14
3/6/1998	13
3/7/1998	13
3/8/1998	9.3
3/9/1998	6
3/10/1998	5.5
3/11/1998	5
3/12/1998	4.4
3/13/1998	8
3/14/1998	7.5
3/15/1998	8
3/16/1998	9.2
3/17/1998	15
3/18/1998	47
3/19/1998	54
3/20/1998	47
3/21/1998	55
3/22/1998	59
3/23/1998	49
3/24/1998	37
3/25/1998	60
3/26/1998	66
3/27/1998	41
3/28/1998	32
3/29/1998	27
3/30/1998	284
3/31/1998	142
4/1/1998	81
4/2/1998	54
4/3/1998	52
4/4/1998	46
4/5/1998	41
4/6/1998	38
4/7/1998	38
4/8/1998	45
4/9/1998	53
4/10/1998	41
4/11/1998	38
4/12/1998	34
4/13/1998	53
4/14/1998	44
4/15/1998	40
4/16/1998	39
4/17/1998	33
4/18/1998	30
4/19/1998	30
4/20/1998	77
4/21/1998	48
4/22/1998	38
4/23/1998	33
4/24/1998	31
4/25/1998	32
4/26/1998	30
4/27/1998	25
4/28/1998	23
4/29/1998	23
4/30/1998	23
5/1/1998	23
5/2/1998	20
5/3/1998	22
5/4/1998	19
5/5/1998	18
5/6/1998	74
5/7/1998	167
5/8/1998	64
5/9/1998	45
5/10/1998	37
5/11/1998	33
5/12/1998	36
5/13/1998	29
5/14/1998	26
5/15/1998	25
5/16/1998	22
5/17/1998	21
5/18/1998	20
5/19/1998	26
5/20/1998	43
5/21/1998	30
5/22/1998	58
5/23/1998	49
5/24/1998	266
5/25/1998	71
5/26/1998	56
5/27/1998	46
5/28/1998	40
5/29/1998	67
5/30/1998	49
5/31/1998	41
6/1/1998	37
6/2/1998	35
6/3/1998	34
6/4/1998	31
6/5/1998	30
6/6/1998	27
6/7/1998	25
6/8/1998	40
6/9/1998	78
6/10/1998	41
6/11/1998	100
6/12/1998	71
6/13/1998	50
6/14/1998	447
6/15/1998	286
6/16/1998	80
6/17/1998	159
6/18/1998	526
6/19/1998	229
6/20/1998	77
6/21/1998	69
6/22/1998	49
6/23/1998	41
6/24/1998	36
6/25/1998	34
6/26/1998	31
6/27/1998	25
6/28/1998	32
6/29/1998	134
6/30/1998	80
7/1/1998	47
7/2/1998	32
7/3/1998	31
7/4/1998	25
7/5/1998	24
7/6/1998	92
7/7/1998	336
7/8/1998	55
7/9/1998	46
7/10/1998	41
7/11/1998	32
7/12/1998	26
7/13/1998	23
7/14/1998	21
7/15/1998	20
7/16/1998	19
7/17/1998	40
7/18/1998	23
7/19/1998	19
7/20/1998	19
7/21/1998	16
7/22/1998	156
7/23/1998	32
7/24/1998	24
7/25/1998	20
7/26/1998	19
7/27/1998	18
7/28/1998	17
7/29/1998	15
7/30/1998	14
7/31/1998	13
8/1/1998	12
8/2/1998	12
8/3/1998	12
8/4/1998	13
8/5/1998	14
8/6/1998	12
8/7/1998	12
8/8/1998	11
8/9/1998	9.6
8/10/1998	9.1
8/11/1998	8.8
8/12/1998	8.5
8/13/1998	19
8/14/1998	12
8/15/1998	11
8/16/1998	9
8/17/1998	8.3
8/18/1998	7.8
8/19/1998	7.4
8/20/1998	7.1
8/21/1998	7.3
8/22/1998	6.8
8/23/1998	6.5
8/24/1998	6.5
8/25/1998	6.3
8/26/1998	6.2
8/27/1998	37
8/28/1998	29
8/29/1998	12
8/30/1998	9.2
8/31/1998	8.1
9/1/1998	7.5
9/2/1998	6.8
9/3/1998	6.2
9/4/1998	5.6
9/5/1998	5.2
9/6/1998	5
9/7/1998	4.3
9/8/1998	4.1
9/9/1998	3.9
9/10/1998	3.9
9/11/1998	3.8
9/12/1998	3.7
9/13/1998	3.5
9/14/1998	4
9/15/1998	3.8
9/16/1998	3.2
9/17/1998	3.2
9/18/1998	3
9/19/1998	2.8
9/20/1998	2.8
9/21/1998	2.7
9/22/1998	2.6
9/23/1998	2.5
9/24/1998	2.5
9/25/1998	2.4
9/26/1998	2.4
9/27/1998	2.3
9/28/1998	2.2
9/29/1998	2.1
9/30/1998	2.1
10/1/1998	1.8
10/2/1998	2.8
10/3/1998	4
10/4/1998	5.9
10/5/1998	33
10/6/1998	9.5
10/7/1998	7.1
10/8/1998	6.1
10/9/1998	5.6
10/10/1998	5.1
10/11/1998	4.7
10/12/1998	4.6
10/13/1998	4.6
10/14/1998	4.4
10/15/1998	4.3
10/16/1998	4.7
10/17/1998	19
10/18/1998	15
10/19/1998	11
10/20/1998	9.4
10/21/1998	8.8
10/22/1998	8.2
10/23/1998	7.9
10/24/1998	7.6
10/25/1998	7.4
10/26/1998	7.2
10/27/1998	7.2
10/28/1998	7
10/29/1998	6.9
10/30/1998	5.7
10/31/1998	5.6
11/1/1998	5.7
11/2/1998	11
11/3/1998	9.3
11/4/1998	7.9
11/5/1998	7.4
11/6/1998	7.1
11/7/1998	6.9
11/8/1998	7.7
11/9/1998	10
11/10/1998	82
11/11/1998	24
11/12/1998	17
11/13/1998	16
11/14/1998	15
11/15/1998	13
11/16/1998	13
11/17/1998	11
11/18/1998	13
11/19/1998	12
11/20/1998	11
11/21/1998	11
11/22/1998	11
11/23/1998	11
11/24/1998	10
11/25/1998	11
11/26/1998	9.9
11/27/1998	9.9
11/28/1998	9.9
11/29/1998	9.9
11/30/1998	10
12/1/1998	9.2
12/2/1998	8.8
12/3/1998	9
12/4/1998	8.6
12/5/1998	8.6
12/6/1998	8.3
12/7/1998	7.9
12/8/1998	7.7
12/9/1998	7.6
12/10/1998	7.3
12/11/1998	7.2
12/12/1998	7.2
12/13/1998	7
12/14/1998	6.8
12/15/1998	6.8
12/16/1998	6.7
12/17/1998	6.4
12/18/1998	6.6
12/19/1998	5.8
12/20/1998	5.5
12/21/1998	4.6
12/22/1998	4.4
12/23/1998	5
12/24/1998	5.4
12/25/1998	5.7
12/26/1998	5.6
12/27/1998	5.6
12/28/1998	5.1
12/29/1998	5
12/30/1998	3.8
12/31/1998	3
1/1/1999	3.2
1/2/1999	3.2
1/3/1999	3.2
1/4/1999	2.7
1/5/1999	3.2
1/6/1999	4.2
1/7/1999	4
1/8/1999	4.4
1/9/1999	3.8
1/10/1999	4
1/11/1999	4.4
1/12/1999	4
1/13/1999	3.8
1/14/1999	4.2
1/15/1999	4.5
1/16/1999	4.6
1/17/1999	4.6
1/18/1999	4.4
1/19/1999	4.3
1/20/1999	4.2
1/21/1999	5
1/22/1999	5.4
1/23/1999	5.5
1/24/1999	4.8
1/25/1999	4.3
1/26/1999	4.4
1/27/1999	4.7
1/28/1999	5.3
1/29/1999	4.7
1/30/1999	4.4
1/31/1999	4.4
2/1/1999	6.1
2/2/1999	14
2/3/1999	20
2/4/1999	19
2/5/1999	14
2/6/1999	13
2/7/1999	13
2/8/1999	14
2/9/1999	12
2/10/1999	11
2/11/1999	13
2/12/1999	10
2/13/1999	9.9
2/14/1999	9.5
2/15/1999	9.5
2/16/1999	8.6
2/17/1999	8
2/18/1999	8.2
2/19/1999	8.1
2/20/1999	7.7
2/21/1999	7.2
2/22/1999	6.6
2/23/1999	7.7
2/24/1999	7.7
2/25/1999	7.6
2/26/1999	9
2/27/1999	11
2/28/1999	11
3/1/1999	9.5
3/2/1999	11
3/3/1999	9.7
3/4/1999	9.1
3/5/1999	9.1
3/6/1999	8.4
3/7/1999	7.8
3/8/1999	5.7
3/9/1999	10
3/10/1999	8.5
3/11/1999	8.3
3/12/1999	9.3
3/13/1999	10
3/14/1999	12
3/15/1999	14
3/16/1999	17
3/17/1999	16
3/18/1999	13
3/19/1999	14
3/20/1999	14
3/21/1999	13
3/22/1999	12
3/23/1999	12
3/24/1999	11
3/25/1999	10
3/26/1999	10
3/27/1999	10
3/28/1999	10
3/29/1999	9.5
3/30/1999	9.3
3/31/1999	9.3
4/1/1999	9.2
4/2/1999	8.8
4/3/1999	9.1
4/4/1999	8.3
4/5/1999	10
4/6/1999	9.9
4/7/1999	8.6
4/8/1999	14
4/9/1999	28
4/10/1999	16
4/11/1999	15
4/12/1999	14
4/13/1999	14
4/14/1999	13
4/15/1999	15
4/16/1999	53
4/17/1999	42
4/18/1999	28
4/19/1999	20
4/20/1999	18
4/21/1999	17
4/22/1999	32
4/23/1999	43
4/24/1999	29
4/25/1999	22
4/26/1999	20
4/27/1999	26
4/28/1999	18
4/29/1999	16
4/30/1999	15
5/1/1999	14
5/2/1999	14
5/3/1999	15
5/4/1999	14
5/5/1999	14
5/6/1999	13
5/7/1999	13
5/8/1999	14
5/9/1999	13
5/10/1999	12
5/11/1999	28
5/12/1999	198
5/13/1999	76
5/14/1999	49
5/15/1999	47
5/16/1999	54
5/17/1999	121
5/18/1999	61
5/19/1999	52
5/20/1999	40
5/21/1999	58
5/22/1999	51
5/23/1999	43
5/24/1999	34
5/25/1999	28
5/26/1999	24
5/27/1999	23
5/28/1999	21
5/29/1999	19
5/30/1999	18
5/31/1999	19
6/1/1999	27
6/2/1999	24
6/3/1999	19
6/4/1999	62
6/5/1999	45
6/6/1999	26
6/7/1999	21
6/8/1999	19
6/9/1999	17
6/10/1999	82
6/11/1999	191
6/12/1999	74
6/13/1999	54
6/14/1999	37
6/15/1999	31
6/16/1999	28
6/17/1999	25
6/18/1999	23
6/19/1999	22
6/20/1999	21
6/21/1999	19
6/22/1999	19
6/23/1999	37
6/24/1999	21
6/25/1999	18
6/26/1999	17
6/27/1999	17
6/28/1999	16
6/29/1999	15
6/30/1999	15
7/1/1999	17
7/2/1999	16
7/3/1999	15
7/4/1999	15
7/5/1999	14
7/6/1999	14
7/7/1999	13
7/8/1999	13
7/9/1999	13
7/10/1999	13
7/11/1999	12
7/12/1999	12
7/13/1999	12
7/14/1999	12
7/15/1999	11
7/16/1999	13
7/17/1999	15
7/18/1999	12
7/19/1999	17
7/20/1999	63
7/21/1999	16
7/22/1999	13
7/23/1999	12
7/24/1999	11
7/25/1999	10
7/26/1999	10
7/27/1999	11
7/28/1999	12
7/29/1999	10
7/30/1999	9.7
7/31/1999	203
8/1/1999	21
8/2/1999	15
8/3/1999	13
8/4/1999	11
8/5/1999	9.1
8/6/1999	8.5
8/7/1999	12
8/8/1999	9.7
8/9/1999	8.9
8/10/1999	8.4
8/11/1999	8.5
8/12/1999	238
8/13/1999	36
8/14/1999	19
8/15/1999	17
8/16/1999	16
8/17/1999	13
8/18/1999	64
8/19/1999	28
8/20/1999	19
8/21/1999	16
8/22/1999	24
8/23/1999	207
8/24/1999	37
8/25/1999	22
8/26/1999	18
8/27/1999	17
8/28/1999	15
8/29/1999	13
8/30/1999	12
8/31/1999	11
9/1/1999	11
9/2/1999	10
9/3/1999	9.6
9/4/1999	11
9/5/1999	12
9/6/1999	9.9
9/7/1999	9.1
9/8/1999	8.3
9/9/1999	7.9
9/10/1999	7.6
9/11/1999	7.3
9/12/1999	7.5
9/13/1999	6.6
9/14/1999	6.3
9/15/1999	6
9/16/1999	6
9/17/1999	5.5
9/18/1999	5
9/19/1999	5
9/20/1999	5
9/21/1999	4.8
9/22/1999	4.8
9/23/1999	4.6
9/24/1999	4.6
9/25/1999	4.4
9/26/1999	4.2
9/27/1999	11
9/28/1999	6
9/29/1999	5
9/30/1999	4.6
10/1/1999	4.4
10/2/1999	4.2
10/3/1999	4.6
10/4/1999	4.8
10/5/1999	4.6
10/6/1999	4
10/7/1999	3.6
10/8/1999	3.7
10/9/1999	3.7
10/10/1999	3.5
10/11/1999	3.2
10/12/1999	3.3
10/13/1999	3.1
10/14/1999	3.2
10/15/1999	3.4
10/16/1999	3.5
10/17/1999	3.2
10/18/1999	3.6
10/19/1999	3.7
10/20/1999	3.5
10/21/1999	3.6
10/22/1999	3.4
10/23/1999	2.9
10/24/1999	2.9
10/25/1999	3
10/26/1999	2.9
10/27/1999	2.6
10/28/1999	2
10/29/1999	2.1
10/30/1999	2.5
10/31/1999	2.2
11/1/1999	2.4
11/2/1999	2.2
11/3/1999	2.4
11/4/1999	2.9
11/5/1999	2.5
11/6/1999	2.4
11/7/1999	2.3
11/8/1999	2.6
11/9/1999	2.6
11/10/1999	2.5
11/11/1999	2.4
11/12/1999	2.5
11/13/1999	2.4
11/14/1999	2.3
11/15/1999	2.2
11/16/1999	2.2
11/17/1999	2.2
11/18/1999	2.2
11/19/1999	2
11/20/1999	2.1
11/21/1999	2.1
11/22/1999	2.1
11/23/1999	7.1
11/24/1999	2.5
11/25/1999	1.9
11/26/1999	2.4
11/27/1999	2.2
11/28/1999	1.9
11/29/1999	1.8
11/30/1999	1.9
12/1/1999	1.9
12/2/1999	1.9
12/3/1999	2
12/4/1999	1.8
12/5/1999	1.7
12/6/1999	1.7
12/7/1999	2
12/8/1999	2.4
12/9/1999	1.7
12/10/1999	1.7
12/11/1999	1.9
12/12/1999	2.1
12/13/1999	1.7
12/14/1999	2.2
12/15/1999	1.7
12/16/1999	1
12/17/1999	1.3
12/18/1999	1
12/19/1999	1.3
12/20/1999	1.2
12/21/1999	0.61
12/22/1999	0.89
12/23/1999	1.1
12/24/1999	1.1
12/25/1999	0.95
12/26/1999	1.3
12/27/1999	1.3
12/28/1999	1.2
12/29/1999	2
12/30/1999	2
12/31/1999	1.3
1/1/2000	1.7
1/2/2000	1.8
1/3/2000	1.4
1/4/2000	1.1
1/5/2000	0.69
1/6/2000	1.1
1/7/2000	0.91
1/8/2000	1.2
1/9/2000	1.7
1/10/2000	1.9
1/11/2000	0.98
1/12/2000	1
1/13/2000	0.72
1/14/2000	0.57
1/15/2000	1
1/16/2000	1.1
1/17/2000	0.95
1/18/2000	1
1/19/2000	1.1
1/20/2000	0.89
1/21/2000	0.66
1/22/2000	0.89
1/23/2000	1.2
1/24/2000	0.73
1/25/2000	0.77
1/26/2000	0.74
1/27/2000	0.48
1/28/2000	0.39
1/29/2000	0.44
1/30/2000	0.49
1/31/2000	0.67
2/1/2000	1.3
2/2/2000	1.1
2/3/2000	1.1
2/4/2000	1.1
2/5/2000	1
2/6/2000	1.1
2/7/2000	1.3
2/8/2000	1.3
2/9/2000	2.2
2/10/2000	3.3
2/11/2000	2.2
2/12/2000	1.4
2/13/2000	1.4
2/14/2000	1.3
2/15/2000	2
2/16/2000	2.9
2/17/2000	1.7
2/18/2000	1.2
2/19/2000	1.2
2/20/2000	1.1
2/21/2000	9.8
2/22/2000	12
2/23/2000	9.5
2/24/2000	10
2/25/2000	6.6
2/26/2000	6
2/27/2000	4.8
2/28/2000	4.6
2/29/2000	6
3/1/2000	7.3
3/2/2000	5.4
3/3/2000	5.1
3/4/2000	5
3/5/2000	5.1
3/6/2000	4.8
3/7/2000	4.9
3/8/2000	4.8
3/9/2000	4.3
3/10/2000	4
3/11/2000	3.9
3/12/2000	3.7
3/13/2000	3.8
3/14/2000	3.4
3/15/2000	3.3
3/16/2000	3
3/17/2000	3.1
3/18/2000	3.2
3/19/2000	3.2
3/20/2000	3.2
3/21/2000	3.2
3/22/2000	3.2
3/23/2000	3.2
3/24/2000	3.1
3/25/2000	3.2
3/26/2000	3.1
3/27/2000	3
3/28/2000	3
3/29/2000	3
3/30/2000	3
3/31/2000	3
4/1/2000	3
4/2/2000	3
4/3/2000	3
4/4/2000	3
4/5/2000	2.9
4/6/2000	3.1
4/7/2000	3.1
4/8/2000	3.1
4/9/2000	3.2
4/10/2000	4
4/11/2000	5.4
4/12/2000	3.6
4/13/2000	3.7
4/14/2000	3.6
4/15/2000	3.6
4/16/2000	3.9
4/17/2000	5.3
4/18/2000	3.6
4/19/2000	2.8
4/20/2000	32
4/21/2000	15
4/22/2000	10
4/23/2000	8.6
4/24/2000	7.5
4/25/2000	7
4/26/2000	6.7
4/27/2000	7.2
4/28/2000	6.3
4/29/2000	5.7
4/30/2000	5.6
5/1/2000	6
5/2/2000	5.6
5/3/2000	5.5
5/4/2000	5.6
5/5/2000	5.3
5/6/2000	5.2
5/7/2000	5.2
5/8/2000	6.3
5/9/2000	6.9
5/10/2000	6.6
5/11/2000	6.3
5/12/2000	6.2
5/13/2000	5.9
5/14/2000	6.5
5/15/2000	7.8
5/16/2000	9.8
5/17/2000	11
5/18/2000	23
5/19/2000	12
5/20/2000	8.5
5/21/2000	8.2
5/22/2000	7.7
5/23/2000	7.2
5/24/2000	6.9
5/25/2000	6.2
5/26/2000	8.4
5/27/2000	11
5/28/2000	9.1
5/29/2000	9
5/30/2000	8.8
5/31/2000	224
6/1/2000	57
6/2/2000	33
6/3/2000	22
6/4/2000	21
6/5/2000	18
6/6/2000	16
6/7/2000	14
6/8/2000	14
6/9/2000	14
6/10/2000	13
6/11/2000	24
6/12/2000	39
6/13/2000	26
6/14/2000	105
6/15/2000	41
6/16/2000	26
6/17/2000	21
6/18/2000	20
6/19/2000	19
6/20/2000	19
6/21/2000	17
[truncated: 8,959 more rows]
