# Supplementary material for: Watershed‐scale effects of tallgrass prairie reconstruction: 30‐Year trends in streamflow, nitrate, and sediment in Walnut Creek, Iowa
Source: J Environ Qual. 2026 Apr 5;55(2):e70174. doi: 10.1002/jeq2.70174 (PMC13051032; doi:10.1002/jeq2.70174)
Supplement: Supplementary file 1 — The Supporting Information details the analytical and collection methods used to obtain the streamflow, nitrate, and SSC data utilized in this study. Each of these datasets has also been included. Additionally, the Supporting Information contains the error metrics and residual plots from the WRTDSK models used to estimate daily nitrate and SSC concentrations. All annual values (i.e., annual yields, flow‐weighted concentrations, and average concentrations) have also been included. [file JEQ2-55-0-s001.zip › supplemental/original data/WNT2Nitrate_mgL.csv]

Date	Remark	Value
3/30/1995		6.5
5/4/1995		9.5
6/8/1995		11
6/27/1995		9.9
7/5/1995		12
8/9/1995		8.5
9/13/1995		2.6
10/4/1995		2.1
12/7/1995		4.4
2/14/1996		3.7
3/13/1996		3.7
4/3/1996		3.7
5/1/1996		5.3
5/23/1996		6.3
5/29/1996		11.5
6/5/1996		13
6/12/1996		12.2
6/19/1996		11
6/26/1996		12.2
7/10/1996		13
8/7/1996		10
9/4/1996		4.9
10/2/1996		3.3
12/4/1996		5.9
1/2/1997		6.1
3/6/1997		5.7
4/3/1997		4.1
4/23/1997		6.2
5/7/1997		9.2
5/14/1997		12
5/22/1997		12
5/29/1997		13
6/5/1997		12
6/12/1997		10
6/18/1997		12
6/25/1997		8
7/2/1997		12
7/17/1997		11
8/7/1997		10.0
8/20/1997		7.8
9/4/1997		3.5
9/18/1997		2.5
10/9/1997		0.8
11/6/1997		9.6
1/7/1998		9.0
2/6/1998		8.8
3/6/1998		12
4/3/1998		12.000
4/15/1998		11.000
5/8/1998		12.000
5/15/1998		11.000
5/21/1998		12.000
5/28/1998		11.000
6/4/1998		12.000
6/10/1998		11.000
6/18/1998		8.800
6/25/1998		11.000
7/1/1998		10.000
7/16/1998		10.000
8/5/1998		7.400
8/20/1998		7.300
9/2/1998		6.200
9/16/1998		5.700
10/14/1998		7.100
11/18/1998		8.900
1/13/1999		8.000
2/10/1999		6.500
4/7/1999		6.100
4/21/1999		9.000
5/5/1999		8.300
5/13/1999		10.000
5/26/1999		10.000
6/2/1999		9.700
6/9/1999		11.000
6/16/1999		11.000
6/23/1999		7.800
7/7/1999		10.000
7/21/1999		8.500
8/4/1999		7.000
8/18/1999		3.400
9/1/1999		6.600
9/15/1999		6.400
11/16/1999		4.800
1/19/2000		5.600
3/1/2000		5.000
4/5/2000		5.500
4/19/2000		4.600
5/3/2000		7.000
5/24/2000		9.000
6/7/2000		11.000
6/16/2000		13.000
6/28/2000		9.800
7/12/2000		9.600
7/26/2000		9.400
8/16/2000		6.400
8/30/2000		5.3
9/20/2000		1.9
9/27/2000		3.200
10/24/2000		0.250
1/17/2001		4.8
2/21/2001		3.8
3/13/2001		6
3/21/2001		7.2
4/4/2001		8.6
4/17/2001		8
5/3/2001		6.8
5/9/2001		7.9
5/16/2001		7.9
5/23/2001		8.8
5/30/2001		9.4
6/7/2001		9.9
6/14/2001		11
6/20/2001		12
6/27/2001		12
7/11/2001		12
7/25/2001		7.5
8/8/2001		7.1
8/22/2001		3
9/6/2001		0.52
9/19/2001		2.2
10/4/2001		1.700
12/6/2001		2.600
2/5/2002		3.900
2/18/2002		3.200
3/13/2002		3.500
3/27/2002		3.200
4/10/2002		2.400
4/25/2002		9.800
5/8/2002		7.600
5/15/2002		9.700
5/22/2002		9.600
5/30/2002		7.200
6/5/2002		9.300
6/12/2002		14.000
6/19/2002		13.000
6/26/2002		11.000
7/10/2002		5.300
7/25/2002		10.000
8/7/2002		9.700
8/21/2002		6.500
9/4/2002		4.100
9/17/2002		2.900
10/16/2002		5.700
12/4/2002		7.900
1/8/2003		5.800
2/19/2003		3.300
3/12/2003		2.800
3/26/2003		4.100
4/9/2003		3.400
4/23/2003		4.600
5/7/2003		8.000
5/15/2003		8.200
5/22/2003		11.000
5/29/2003		12.000
6/4/2003		10.000
6/12/2003		12.000
6/18/2003		12.000
6/25/2003		12.000
7/10/2003		5.600
7/24/2003		10.000
8/5/2003		9.200
8/20/2003		6.200
9/3/2003		1.200
9/17/2003		1.600
10/16/2003		0.6
11/20/2003		6
1/21/2004		6.4
2/25/2004		7
3/17/2004		6.8
3/30/2004		8.1
4/7/2004		7.8
4/20/2004		6.8
5/4/2004		9.3
5/13/2004		8.2
5/19/2004		11
5/25/2004		10
6/3/2004		11
6/9/2004		11
6/15/2004		11
6/22/2004		11
6/29/2004		11
7/14/2004		9.8
7/27/2004		9.1
8/12/2004		7.4
8/25/2004		6.2
9/8/2004		6
9/22/2004		5.4
10/13/2004		5.3
10/27/2004		4.7
11/17/2004		7.7
12/20/2004		12
2/3/2005		5.8
3/3/2005		9.1
3/17/2005		9
4/5/2005		7.2
4/26/2005		10
5/4/2005		10
5/10/2005		9.2
5/18/2005		12
5/23/2005		13
6/1/2005		12
6/8/2005		5.2
6/15/2005		14
6/22/2005		14
6/29/2005		13
7/13/2005		12
7/28/2005		8.9
8/11/2005		4.1
8/31/2005		0.25
9/12/2005		0.25
9/27/2005		0.25
3/30/2007		7.5
4/3/2007		9.1
4/13/2007		8.6
4/18/2007		8.7
4/23/2007		7.8
5/2/2007		12.9
5/7/2007		9.4
5/14/2007		13.3
5/22/2007		12.9
5/30/2007		12.7
6/5/2007		15.1
6/14/2007		13
6/22/2007		12.4
6/29/2007		12.4
7/6/2007		11.1
7/13/2007		10.8
7/19/2007		8.1
7/26/2007		6
8/1/2007		3.7
8/10/2007		1.8
8/16/2007		0.7
8/22/2007		0.5
8/30/2007		2
9/5/2007		1.6
9/12/2007		3.6
9/20/2007		3.2
9/27/2007		4
10/2/2007		4.4
10/9/2007		6.8
10/15/2007		6.7
10/26/2007		6.8
11/2/2007		7.3
11/9/2007		7.1
11/16/2007		6.7
11/20/2007		6.5
11/26/2007		4.4
12/5/2007		4.5
12/13/2007		6.2
12/21/2007		6.1
1/3/2008		6.3
1/9/2008		6.1
1/15/2008		6.7
1/31/2008		6.3
2/7/2008		5.3
2/13/2008		5.9
2/21/2008		6
2/25/2008		4.7
3/5/2008		5.4
3/11/2008		4.4
3/20/2008		5.1
3/24/2008		6.2
4/1/2008		5
4/9/2008		5.9
4/15/2008		6.9
4/24/2008		4.6
4/28/2008		8.1
5/5/2008		7.6
5/12/2008		6.9
5/21/2008		7.3
5/27/2008		8
6/2/2008		9.1
6/10/2008		9.13
6/26/2008		1.1
7/2/2008		11.9
7/9/2008		8.8
7/24/2008		2.53
7/31/2008		6.3
8/6/2008		6
8/13/2008		5.1
8/21/2008		9.3
8/28/2008		5.2
9/4/2008		4.6
9/10/2008		4.4
9/17/2008		4.33
9/24/2008		3.71
9/29/2008		2.84
10/6/2008		4.18
10/14/2008		3.89
10/20/2008		4.8
10/29/2008		5.4
11/5/2008		4.5
11/13/2008		5.6
11/17/2008		5.2
11/25/2008		5.99
12/4/2008		6.2
12/10/2008		6.1
12/17/2008		6
12/22/2008		6.7
12/30/2008		4.4
1/5/2009		6.2
1/13/2009		5
1/23/2009		5.8
1/30/2009		5.8
2/5/2009		6.4
2/8/2009		2.1
2/12/2009		4.8
2/19/2009		4.8
2/26/2009		3.9
3/4/2009		5.1
3/7/2009		3.7
3/13/2009		5.7
3/20/2009		4.9
3/26/2009		6.2
4/2/2009		5.6
4/10/2009		4.9
4/17/2009		5.1
4/23/2009		5.1
4/30/2009		6.3
5/6/2009		6.8
5/13/2009		5.9
5/28/2009		7
6/3/2009		6.8
6/11/2009		8.3
6/17/2009		6.7
6/23/2009		7.7
6/30/2009		7.6
7/8/2009		5.2
7/15/2009		6.4
7/22/2009		6.5
7/31/2009		6
8/7/2009		4.2
8/13/2009		4.4
8/21/2009		3.9
8/27/2009		1.4
9/4/2009		3.6
9/11/2009		2.5
9/17/2009		2.3
9/25/2009		1.7
10/2/2009		3.2
10/8/2009		4.8
10/16/2009		4.4
10/23/2009		3.1
10/30/2009		4.5
11/5/2009		5.3
11/13/2009		5.3
11/20/2009		4.8
11/25/2009		4.3
12/3/2009		4.8
12/11/2009		5.3
12/17/2009		4.9
12/21/2009		4.8
12/29/2009		4.5
1/6/2010		5.5
1/14/2010		5
1/21/2010		4.5
1/28/2010		4.4
2/4/2010		4.3
2/11/2010		4.7
2/18/2010		4.6
2/24/2010		4.8
3/2/2010		4.3
3/10/2010		2.8
3/16/2010		4.8
3/24/2010		4.7
4/1/2010		4.7
4/8/2010		4.3
4/14/2010		4.7
4/21/2010		4.6
4/28/2010		5.8
5/3/2010		6.1
5/14/2010		7.3
5/18/2010		7.4
5/27/2010		7.1
6/3/2010		8.9
6/9/2010		7.3
6/15/2010		6.3
6/22/2010		5.1
6/30/2010		7
7/8/2010		6.3
7/13/2010		6
7/20/2010		5.4
7/29/2010		5.7
8/4/2010		4
8/12/2010		3.6
8/18/2010		3.6
8/25/2010		4
9/2/2010		3.6
9/8/2010		3.8
9/16/2010		4.2
9/22/2010		5.4
9/29/2010		5.9
10/5/2010		5.7
10/14/2010		5.5
10/20/2010		5.3
10/25/2010		4.8
11/3/2010		4.8
11/8/2010		5
11/15/2010		5.3
11/22/2010		4.8
12/2/2010		5.3
12/7/2010		5.8
12/15/2010		5.2
12/19/2010		5.2
12/28/2010		4.8
1/3/2011		4.7
1/12/2011		4.4
1/22/2011		4.8
1/28/2011		4.4
2/5/2011		4.4
2/11/2011		4.4
2/15/2011		3.5
2/25/2011		3.9
3/3/2011		4.4
3/9/2011		3
3/17/2011		3.5
3/24/2011		3
3/30/2011		3.3
4/6/2011		2.9
4/12/2011		3.2
4/20/2011		4.7
4/28/2011		5.9
5/3/2011		5.7
5/10/2011		5.8
5/16/2011		8.5
5/23/2011		7.7
6/2/2011		8.7
6/6/2011		8.6
6/13/2011		10.8
6/21/2011		5.5
6/29/2011		9.4
7/6/2011		9.1
7/11/2011		5.8
7/19/2011		8.1
7/27/2011		6.5
8/4/2011		7
8/11/2011		6
8/16/2011		4.1
8/27/2011		2.5
8/31/2011		1.8
9/6/2011		1.2
9/16/2011		0.15
9/21/2011		0.15
9/27/2011		0.15
10/5/2011		0.15
10/12/2011		0.15
10/21/2011		0.15
10/26/2011		0.15
10/31/2011		0.15
11/9/2011		0.4
11/17/2011		0.6
11/22/2011		0.3
11/28/2011		0.15
12/8/2011		1.9
12/19/2011		3
12/27/2011		1.1
1/3/2012		0.7
1/11/2012		0.5
1/20/2012		1
1/25/2012		1
2/3/2012		0.4
2/8/2012		0.4
2/15/2012		0.5
2/23/2012		0.6
2/27/2012		2.7
3/6/2012		2
3/13/2012		0.7
3/16/2012		0.4
3/16/2012		0.4
3/16/2012		0.4
3/19/2012		0.3
3/28/2012		1.7
4/4/2012		2
4/11/2012		2.2
4/16/2012		7.7
4/26/2012		5
5/1/2012		6
5/8/2012		6.7
5/10/2012		6.1
5/10/2012		6.9
5/10/2012		6.9
5/14/2012		7.1
5/25/2012		7.7
5/31/2012		7.3
6/5/2012		6.8
6/12/2012		6.6
6/15/2012		6.7
6/17/2012		7.8
6/18/2012		7.8
6/26/2012		6
7/2/2012		5.7
7/10/2012		4.1
7/11/2012		3.9
7/11/2012		4.2
7/11/2012		4.1
7/16/2012		2.4
7/25/2012		0.15
7/30/2012		0.15
8/6/2012		0.15
8/13/2012		0.15
8/23/2012		0.15
8/29/2012		0.15
9/4/2012		0.15
9/11/2012		0.15
9/18/2012		0.15
9/25/2012		0.15
10/2/2012		0.15
10/10/2012		0.15
10/15/2012		0.15
10/23/2012		0.9
11/1/2012		0.15
11/7/2012		0.15
11/13/2012		0.4
11/19/2012		0.7
11/26/2012		0.15
12/4/2012		0.15
12/10/2012		0.15
12/18/2012		0.15
12/26/2012		0.15
1/3/2013		0.15
1/8/2013		0.15
1/16/2013		9.9
1/24/2013		5.8
1/29/2013		3.2
2/1/2013		4.7
2/5/2013		3.9
2/12/2013		5.5
2/19/2013		4.8
2/26/2013		2.2
3/4/2013		2.6
3/7/2013		2
3/10/2013		3.4
3/11/2013		7.1
3/20/2013		7
3/29/2013		5.4
4/1/2013		5.6
4/8/2013		3.6
4/18/2013		7.8
4/23/2013		11.4
5/3/2013		8.8
5/6/2013		13.3
5/15/2013		12.2
5/15/2013		11.2
5/15/2013		12.4
5/21/2013		12
5/28/2013		9.5
6/4/2013		11.7
6/17/2013		10.4
6/17/2013		11.3
6/17/2013		10.4
6/24/2013		11.4
6/24/2013		13.5
6/27/2013		13.8
7/2/2013		13.6
7/10/2013		12.6
7/15/2013		12.8
7/22/2013		10.5
7/30/2013		8.9
8/5/2013		6.9
8/5/2013		6.2
8/5/2013		7.1
8/13/2013		3.3
8/19/2013		1.1
8/27/2013		0.15
8/28/2013		0.15
8/28/2013		0.15
8/28/2013		0.15
9/4/2013		0.15
9/10/2013		0.15
9/17/2013		0.15
9/24/2013		0.15
9/27/2013		0.15
9/30/2013		0.15
10/17/2013		0.15
10/22/2013		0.15
10/28/2013		0.15
11/5/2013		0.15
11/12/2013		0.15
11/21/2013		0.15
11/26/2013		0.15
12/4/2013		0.15
12/10/2013		0.15
12/17/2013		0.15
12/26/2013		0.15
1/2/2014		0.15
1/8/2014		0.15
1/15/2014		0.15
1/21/2014		0.15
1/28/2014		0.15
2/3/2014		0.15
2/19/2014		1.6
2/24/2014		3.4
3/11/2014		1.3
3/18/2014		0.6
3/25/2014		0.6
4/2/2014		0.15
4/9/2014		0.15
4/15/2014		6.2
4/22/2014		0.15
4/29/2014		9.2
5/6/2014		6.2
5/13/2014		9.5
5/20/2014		7.6
5/27/2014		6.7
6/3/2014		5.8
6/10/2014		8
6/17/2014		7.4
6/24/2014		8.6
6/26/2014		7
6/30/2014		7.5
7/2/2014		10.2
7/7/2014		8.5
7/8/2014		8.6
7/10/2014		9.8
7/15/2014		9
7/17/2014		8.5
7/22/2014		8.1
7/24/2014		8.7
7/30/2014		8
8/5/2014		6.6
8/12/2014		6.4
8/19/2014		5
8/26/2014		3.7
8/31/2014		4.3
9/2/2014		5
9/10/2014		3
9/16/2014		4.9
9/23/2014		6.5
9/30/2014		7
10/7/2014		7.5
10/14/2014		5.2
10/21/2014		17.9
10/28/2014		7.7
11/5/2014		7.4
11/12/2014		7.8
11/19/2014		7.4
11/24/2014		6.3
12/2/2014		9.2
12/9/2014		7.2
12/16/2014		6.7
12/22/2014		7
12/30/2014		7.8
1/6/2015		7.4
1/13/2015		8.2
1/21/2015		5.8
1/28/2015		5
2/4/2015		6
2/10/2015		4.8
2/18/2015		5.2
3/11/2015		3.7
3/17/2015		4.9
3/25/2015		4.4
3/31/2015		3.5
4/8/2015		4
4/15/2015		3.4
4/21/2015		5
4/28/2015		5.8
5/5/2015		5.5
5/11/2015		4.1
5/11/2015		4.1
5/11/2015		3.7
5/13/2015		4.9
5/13/2015		5.5
5/13/2015		5.6
5/20/2015		5.3
5/20/2015		5.9
5/20/2015		5.7
5/26/2015		3.9
5/26/2015		6.2
5/27/2015		11.3
5/27/2015		11.4
5/27/2015		11
6/3/2015		8
6/7/2015		8.3
6/7/2015		9
6/9/2015		9.8
6/15/2015		5.1
6/15/2015		5.4
6/16/2015		12.8
6/16/2015		12.6
6/24/2015		7.8
6/25/2015		4.6
6/25/2015		5.2
6/30/2015		9.1
7/6/2015		5
7/6/2015		7.3
7/7/2015		9.6
7/14/2015		8.5
7/22/2015		7.9
7/27/2015		1.5
7/27/2015		0.8
7/28/2015		5.6
7/28/2015		1
8/4/2015		7.6
8/11/2015		5.5
8/19/2015		6.1
8/26/2015		6.6
9/2/2015		5.9
9/8/2015		5.9
9/15/2015		6.8
9/22/2015		8.7
9/29/2015		5.4
10/7/2015		8.1
10/13/2015		8
10/20/2015		7.3
10/27/2015		7.5
11/2/2015		6.1
11/3/2015		7
11/9/2015		8.1
11/10/2015		8.2
11/17/2015		6.4
11/17/2015		6
11/23/2015		6.9
12/1/2015		7.7
12/8/2015		6.9
12/9/2015		6.6
12/16/2015		8.1
12/21/2015		6.2
12/29/2015		7
1/6/2016		7
1/12/2016		5
1/19/2016		6.3
1/26/2016		8.3
2/1/2016		6.7
2/10/2016		7.5
2/16/2016		5.7
2/23/2016		6.9
2/29/2016		6.1
3/9/2016		4.5
3/14/2016		4.8
3/16/2016		5.6
3/21/2016		5.2
3/25/2016		5.2
3/29/2016		5.6
4/5/2016		6.3
4/12/2016		5.9
4/18/2016		6.4
4/26/2016		6.4
4/29/2016		5.8
4/29/2016		5.9
4/30/2016		4.2
5/2/2016		7.2
5/4/2016		7.1
5/10/2016		7.4
5/16/2016		8.7
5/23/2016		8.8
5/26/2016		7.1
5/31/2016		9.6
6/1/2016		9.6
6/8/2016		10
6/10/2016		10
6/11/2016		4.3
6/13/2016		13
6/15/2016		9.7
6/20/2016		12
6/27/2016		11.9
6/28/2016		11.7
7/5/2016		10.8
7/13/2016		8.6
7/18/2016		2.7
7/19/2016		2.8
7/21/2016		9
7/25/2016		8.7
7/27/2016		8.6
8/2/2016		6
8/3/2016		6.8
8/9/2016		8.3
8/15/2016		7.2
8/15/2016		7.2
8/24/2016		6.8
8/31/2016		6.9
9/6/2016		6.1
9/13/2016		4.2
9/14/2016		6.4
9/16/2016		2.8
9/16/2016		4.8
9/21/2016		7.7
9/27/2016		8.5
10/5/2016		7
10/11/2016		6.8
10/18/2016		7.5
10/26/2016		6.3
11/1/2016		6.9
11/7/2016		7
11/15/2016		6.3
11/22/2016		7.6
11/30/2016		6
12/5/2016		5.6
12/13/2016		6.3
12/20/2016		6.3
12/27/2016		4.9
1/3/2017		5
1/10/2017		1.3
1/17/2017		2.1
1/19/2017		4.4
1/23/2017		6.7
1/31/2017		5.5
2/8/2017		6
2/14/2017		5.6
2/21/2017		4.4
3/2/2017		5.1
3/6/2017		4.6
3/14/2017		4.5
3/20/2017		4.4
3/24/2017		5.9
3/27/2017		4.6
3/30/2017		7.5
4/4/2017		7.7
4/7/2017		7.1
4/18/2017		6.7
4/26/2017		7
5/2/2017		9.1
5/9/2017		9.5
5/10/2017		6.6
5/11/2017		9.8
5/16/2017		9.8
5/19/2017		6.9
5/22/2017		11.2
5/24/2017		10.1
5/31/2017		10.1
6/6/2017		10.2
6/12/2017		9.6
6/14/2017		9.4
6/20/2017		9.6
7/12/2017		6.8
7/18/2017		5.8
7/25/2017		3.3
7/31/2017		1.2
8/8/2017		0.15
8/15/2017		0.15
8/18/2017		0.15
8/21/2017		0.6
8/21/2017		0.5
8/25/2017		0.15
8/29/2017		0.15
9/6/2017		0.15
9/12/2017		0.15
9/14/2017		0.15
9/18/2017		0.15
9/20/2017		0.15
9/21/2017		0.15
9/25/2017		0.15
9/27/2017		0.15
10/3/2017		0.15
10/4/2017		0.15
10/11/2017		0.5
10/13/2017		0.4
10/16/2017		1.8
10/18/2017		1
10/20/2017		0.6
10/23/2017		2
11/1/2017		0.9
11/3/2017		0.4
11/8/2017		0.15
11/15/2017		0.15
11/21/2017		0.15
11/27/2017		0.15
12/6/2017		0.15
12/11/2017		0.15
12/20/2017		0.15
12/27/2017		0.15
1/3/2018		0.5
1/11/2018		0.6
1/17/2018		0.5
1/23/2018		4.3
1/30/2018		1.6
2/6/2018		1.1
2/12/2018		0.8
2/21/2018		2.1
2/26/2018		2.4
3/2/2018		1.8
3/6/2018		1.6
3/13/2018		1.1
3/16/2018		0.8
3/19/2018		2.6
3/22/2018		1.7
3/26/2018		3.7
3/30/2018		3.2
4/4/2018		2.5
4/9/2018		2.4
4/11/2018		1.9
4/13/2018		1.4
4/16/2018		4.5
4/26/2018		2.9
5/1/2018		2.1
5/8/2018		3.8
5/11/2018		3.4
5/14/2018		7.9
5/18/2018		6.1
5/22/2018		5.9
6/1/2018		6.1
6/5/2018		6.4
6/6/2018		5.9
6/13/2018		6
6/14/2018		4.3
6/15/2018		10.5
6/19/2018		8.5
6/21/2018		8
6/26/2018		5.6
6/26/2018		7.7
6/27/2018		10.4
6/28/2018		10.1
7/2/2018		9.2
7/5/2018		9.8
7/12/2018		8.4
7/18/2018		7.8
7/27/2018		7
7/30/2018		6.7
8/3/2018		6
8/8/2018		4.5
8/14/2018		3.7
8/20/2018		2.5
8/24/2018		3.2
8/28/2018		2.5
8/30/2018		2.4
9/4/2018		6.5
9/25/2018		7.7
9/27/2018		8.3
10/4/2018		7.3
10/9/2018		5.2
10/12/2018		7.4
10/15/2018		7.4
10/23/2018		7.3
10/25/2018		7.1
11/1/2018		6.7
11/6/2018		5.5
11/14/2018		6.7
11/21/2018		6.1
11/29/2018		6.3
12/3/2018		5.6
12/11/2018		6.4
12/18/2018		6.4
2/5/2019		5.9
2/11/2019		5.8
2/19/2019		5.7
2/26/2019		4.6
3/6/2019		5.8
3/12/2019		2.7
3/21/2019		4.7
3/26/2019		4.6
4/2/2019		4.2
4/10/2019		3.9
4/16/2019		4
4/18/2019		3.9
4/22/2019		3.9
5/3/2019		3.9
5/7/2019		3.8
5/15/2019		4.4
5/17/2019		4
5/20/2019		8.8
5/22/2019		8.5
5/24/2019		2.6
5/26/2019		7.4
5/28/2019		3.7
5/29/2019		7.5
6/3/2019		14.7
6/10/2019		10.4
6/17/2019		9.6
6/19/2019		9.3
6/22/2019		9.3
6/24/2019		9.6
7/2/2019		10
7/9/2019		9.5
7/18/2019		8.3
7/23/2019		8.2
7/30/2019		6.7
8/5/2019		5.1
8/6/2019		4.7
8/9/2019		3.5
8/13/2019		3.3
8/15/2019		2.7
8/19/2019		3.9
8/20/2019		1.6
8/26/2019		2.5
8/30/2019		2
9/3/2019		1.2
9/7/2019		0.6
9/11/2019		1
9/17/2019		0.7
9/20/2019		0.6
9/24/2019		2.6
9/30/2019		1.5
10/3/2019		5.2
10/4/2019		5
10/8/2019		5.2
10/11/2019		5.3
10/15/2019		5.9
10/18/2019		5.6
10/22/2019		5.2
10/25/2019		5.8
10/28/2019		5.5
11/5/2019		5.7
11/13/2019		6
11/18/2019		5.5
11/22/2019		4.9
11/26/2019		5.1
12/3/2019		4.5
12/9/2019		4.6
12/23/2019		5.2
12/27/2019		5.1
12/31/2019		4.9
1/9/2020		5.4
1/15/2020		5.3
1/21/2020		5.9
1/28/2020		4.9
2/5/2020		3.2
2/11/2020		3.8
2/18/2020		4.6
2/25/2020		5.6
3/3/2020		5.1
3/9/2020		4
3/16/2020		4.2
3/20/2020		5.8
3/24/2020		6
3/31/2020		5.7
4/7/2020		5.3
4/11/2020		5.7
4/14/2020		5.5
4/21/2020		5.5
4/27/2020		5.4
4/30/2020		5.7
5/4/2020		5.8
5/12/2020		5.8
5/16/2020		6.1
5/19/2020		7.2
5/26/2020		7.9
6/2/2020		8.1
6/8/2020		8.5
6/11/2020		10.3
6/16/2020		9.7
6/23/2020		11
6/26/2020		10.1
6/30/2020		9.5
7/6/2020		9.3
7/14/2020		8.9
7/15/2020		6.1
7/20/2020		7.7
7/24/2020		7.5
7/29/2020		6.8
8/5/2020		5.5
8/11/2020		3.2
8/18/2020		1
8/26/2020		0.15
9/3/2020		0.15
9/8/2020		0.15
9/14/2020		0.9
9/23/2020		0.15
9/29/2020		0.15
10/2/2020		0.15
10/6/2020		0.15
10/15/2020		0.15
10/20/2020		0.15
10/23/2020		4.8
10/30/2020		4.2
11/3/2020		3.3
11/9/2020		1.4
11/12/2020		3.1
11/19/2020		2.6
11/25/2020		2.7
11/30/2020		4.2
12/7/2020		3.6
12/14/2020		3.2
12/21/2020		3.4
12/28/2020		4.5
1/5/2021		4.3
1/12/2021		3.5
1/19/2021		2.9
1/27/2021		3.8
2/1/2021		3.3
2/8/2021		3.6
2/18/2021		3.9
2/23/2021		3.5
2/24/2021		2.7
3/1/2021		5.8
3/4/2021		8.3
3/8/2021		7
3/11/2021		5.7
3/16/2021		5.8
3/22/2021		5.4
3/24/2021		6.3
3/25/2021		6.4
3/30/2021		7.2
4/2/2021		7.2
4/5/2021		6.3
4/9/2021		6.5
4/13/2021		6.7
4/19/2021		6.8
4/27/2021		6.5
4/30/2021		7
5/4/2021		7
5/7/2021		7.4
5/11/2021		7.1
5/18/2021		6.6
5/21/2021		7.2
5/24/2021		8.3
5/27/2021		4.2
5/27/2021		5.2
5/28/2021		9.4
6/1/2021		9.1
6/8/2021		9.1
6/15/2021		10.1
6/19/2021		9.6
6/21/2021		8.6
6/24/2021		8.3
6/28/2021		8
7/6/2021		7.5
7/8/2021		7.8
7/13/2021		7.1
7/16/2021		7.9
7/20/2021		7.1
7/26/2021		5.5
7/30/2021		3.8
8/3/2021		4.9
8/5/2021		4.2
8/7/2021		3.7
8/10/2021		2.4
8/20/2021		0.15
8/25/2021		0.15
8/30/2021		0.15
9/2/2021		0.15
9/8/2021		0.15
9/12/2021		0.15
9/14/2021		0.15
9/20/2021		0.15
9/29/2021		0.15
10/5/2021		0.15
10/12/2021		0.15
10/20/2021		0.15
10/22/2021		0.15
10/25/2021		4.3
10/26/2021		6.7
10/29/2021		6.3
11/4/2021		5.8
11/8/2021		4.5
11/13/2021		6.4
11/16/2021		5.9
11/22/2021		5.3
11/29/2021		5.2
12/6/2021		4.9
12/14/2021		5.2
12/23/2021		6.2
12/30/2021		5.3
1/4/2022		6.1
1/4/2022		3.5
1/10/2022		8.4
1/18/2022		5.4
1/26/2022		6.6
1/31/2022		6.1
2/8/2022		6.3
2/14/2022		5.9
2/25/2022		6
3/2/2022		3.6
3/8/2022		5
3/15/2022		4.7
3/20/2022		5
3/28/2022		5.6
4/5/2022		4.3
4/13/2022		4
4/18/2022		4.4
4/23/2022		7.2
4/25/2022		7.3
5/2/2022		6.4
5/4/2022		7.5
5/10/2022		7.2
5/16/2022		7.4
5/23/2022		8.1
6/2/2022		9.3
6/6/2022		15.3
6/14/2022		10.9
6/21/2022		11.3
6/27/2022		11.1
7/13/2022		9.2
7/20/2022		7.7
7/26/2022		5
8/2/2022		1.9
8/8/2022		0.15
8/16/2022		0.15
8/22/2022		0.15
8/31/2022		0.15
9/6/2022		0.15
9/12/2022		0.15
9/20/2022		0.15
9/22/2022		0.15
9/26/2022		0.15
10/5/2022		0.15
10/11/2022		0.15
10/17/2022		0.15
10/26/2022		0.15
11/1/2022		0.15
11/7/2022		0.15
11/16/2022		0.15
11/21/2022		0.15
12/1/2022		0.15
12/19/2022		1.2
12/29/2022		1
1/10/2023		5.2
1/17/2023		2.3
1/24/2023		1.8
2/1/2023		1.8
2/6/2023		1.3
2/13/2023		3.8
2/21/2023		3.4
2/27/2023		4.4
3/1/2023		8.9
3/6/2023		6.9
3/15/2023		5.7
3/20/2023		5.8
3/27/2023		5.2
4/3/2023		4.2
4/12/2023		3.3
4/18/2023		3.8
4/21/2023		4.1
4/27/2023		3.8
4/27/2023		3.9
5/2/2023		3.7
5/12/2023		4.8
5/17/2023		5.3
5/23/2023		5.7
5/30/2023		5.6
5/30/2023		5.6
6/1/2023		4.3
6/6/2023		5.8
6/8/2023		5.6
6/13/2023		6.7
6/16/2023		5.8
6/21/2023		5.1
6/27/2023		5.1
6/29/2023		4.8
7/6/2023		3.5
7/12/2023		2.9
7/13/2023		3.5
7/18/2023		3.4
7/25/2023		1.1
8/28/2023		0.1
9/7/2023		0.2
9/13/2023		0.3
9/18/2023		0.3
9/25/2023		0.2
10/3/2023		0.3
10/11/2023		0.4
10/16/2023		0.4
10/24/2023		0.5
10/30/2023		0.3
11/7/2023		0.4
11/13/2023		0.7
11/20/2023		0.6
11/27/2023		0.8
12/4/2023		0.1
12/11/2023		0.6
12/18/2023		0.3
1/2/2024		0.3
1/8/2024		0.3
1/18/2024		0.3
1/22/2024		0.6
1/29/2024		0.3
2/1/2024		2.8
2/5/2024		7.3
2/12/2024		6
2/21/2024		2.9
2/26/2024		1.3
2/26/2024		1.3
3/6/2024		0.7
3/11/2024		0.1
3/25/2024		0.3
4/4/2024		0.9
4/8/2024		0.1
4/23/2024		0.3
4/29/2024		2.3
5/1/2024		1.6
5/3/2024		9.3
5/6/2024		5.1
5/13/2024		3.9
5/14/2024		3.8
5/20/2024		5.6
5/22/2024		13.5
5/25/2024		13.2
5/28/2024		13.5
6/3/2024		11.9
6/5/2024		14.7
6/10/2024		14.5
6/17/2024		13.3
6/24/2024		11.9
6/26/2024		8.2
6/27/2024		11.4
6/29/2024		11.3
7/2/2024		5.6
7/3/2024		8.7
7/5/2024		9.9
7/8/2024		10.2
7/15/2024		10.1
7/22/2024		8.1
7/29/2024		12
7/31/2024		1
8/1/2024		9.2
8/7/2024		7.4
8/13/2024		5.8
8/15/2024		5
8/20/2024		5.3
8/29/2024		6.3
8/30/2024		4.1
9/4/2024		4.7
10/8/2024		4.2
10/15/2024		3.9
10/23/2024		4.5
10/29/2024		2.9
10/31/2024		2.2
11/4/2024		7.7
11/12/2024		7.9
11/15/2024		7.2
11/20/2024		7.5
11/25/2024		7.5
12/3/2024		7.6
12/9/2024		7.2
12/19/2024		6.6
12/23/2024		6.5
12/30/2024		4.9
