# Supplementary material for: Watershed‐scale effects of tallgrass prairie reconstruction: 30‐Year trends in streamflow, nitrate, and sediment in Walnut Creek, Iowa
Source: J Environ Qual. 2026 Apr 5;55(2):e70174. doi: 10.1002/jeq2.70174 (PMC13051032; doi:10.1002/jeq2.70174)
Supplement: Supplementary file 1 — The Supporting Information details the analytical and collection methods used to obtain the streamflow, nitrate, and SSC data utilized in this study. Each of these datasets has also been included. Additionally, the Supporting Information contains the error metrics and residual plots from the WRTDSK models used to estimate daily nitrate and SSC concentrations. All annual values (i.e., annual yields, flow‐weighted concentrations, and average concentrations) have also been included. [file JEQ2-55-0-s001.zip › supplemental/original data/WNT2SSC_mgL.csv]

Date	Remark	Value
3/20/1995		70
3/21/1995		24
3/22/1995		17
3/23/1995		16
3/24/1995		11
3/25/1995		13
3/26/1995		1070
3/27/1995		600
3/28/1995		163
3/29/1995		110
3/30/1995		88
3/31/1995		77
4/1/1995		55
4/2/1995		45
4/3/1995		35
4/4/1995		22
4/5/1995		21
4/6/1995		20
4/7/1995		19
4/8/1995		21
4/9/1995		509
4/10/1995		750
4/11/1995		1120
4/12/1995		649
4/13/1995		312
4/14/1995		205
4/15/1995		162
4/16/1995		130
4/17/1995		190
4/18/1995		526
4/19/1995		248
4/20/1995		373
4/21/1995		171
4/22/1995		120
4/23/1995		93
4/24/1995		73
4/25/1995		90
4/26/1995		2640
4/27/1995		1540
4/28/1995		571
4/29/1995		346
4/30/1995		234
5/1/1995		163
5/2/1995		142
5/3/1995		119
5/4/1995		108
5/5/1995		97
5/6/1995		89
5/7/1995		105
5/8/1995		1240
5/9/1995		2270
5/10/1995		1330
5/11/1995		553
5/12/1995		403
5/13/1995		466
5/14/1995		234
5/15/1995		160
5/16/1995		143
5/17/1995		122
5/18/1995		190
5/19/1995		115
5/20/1995		90
5/21/1995		85
5/22/1995		98
5/23/1995		137
5/24/1995		73
5/25/1995		69
5/26/1995		64
5/27/1995		200
5/28/1995		200
5/29/1995		96
5/30/1995		87
5/31/1995		83
6/1/1995		97
6/2/1995		94
6/3/1995		109
6/4/1995		115
6/5/1995		112
6/6/1995		106
6/7/1995		119
6/8/1995		113
6/9/1995		81
6/10/1995		88
6/11/1995		109
6/12/1995		119
6/13/1995		89
6/14/1995		147
6/15/1995		239
6/16/1995		284
6/17/1995		222
6/18/1995		135
6/19/1995		118
6/20/1995		135
6/21/1995		164
6/22/1995		180
6/23/1995		146
6/24/1995		155
6/25/1995		185
6/26/1995		221
6/27/1995		335
6/28/1995		230
6/29/1995		117
6/30/1995		220
7/1/1995		131
7/2/1995		122
7/3/1995		157
7/4/1995		195
7/5/1995		285
7/6/1995		86
7/7/1995		79
7/8/1995		91
7/9/1995		81
7/10/1995		84
7/11/1995		187
7/12/1995		392
7/13/1995		189
7/14/1995		395
7/15/1995		350
7/16/1995		204
7/17/1995		173
7/18/1995		133
7/19/1995		123
7/20/1995		174
7/21/1995		209
7/22/1995		170
7/23/1995		131
7/24/1995		126
7/25/1995		165
7/26/1995		206
7/27/1995		210
7/28/1995		179
7/29/1995		120
7/30/1995		113
7/31/1995		954
8/1/1995		748
8/2/1995		101
8/3/1995		84
8/4/1995		79
8/5/1995		74
8/6/1995		102
8/7/1995		93
8/8/1995		74
8/9/1995		98
8/10/1995		234
8/11/1995		89
8/12/1995		104
8/13/1995		56
8/14/1995		80
8/15/1995		169
8/16/1995		219
8/17/1995		137
8/18/1995		85
8/19/1995		67
8/20/1995		75
8/21/1995		52
8/22/1995		46
8/23/1995		58
8/24/1995		64
8/25/1995		80
8/26/1995		77
8/27/1995		58
8/28/1995		49
8/29/1995		113
8/30/1995		55
8/31/1995		53
9/1/1995		50
9/2/1995		43
9/3/1995		37
9/4/1995		32
9/5/1995		28
9/6/1995		34
9/7/1995		188
9/8/1995		150
9/9/1995		140
9/10/1995		117
9/11/1995		55
9/12/1995		55
9/13/1995		87
9/14/1995		120
9/15/1995		67
9/16/1995		43
9/17/1995		36
9/18/1995		40
9/19/1995		142
9/20/1995		149
9/21/1995		144
9/22/1995		120
9/23/1995		65
9/24/1995		42
9/25/1995		40
9/26/1995		37
9/27/1995		31
9/28/1995		42
9/29/1995		243
9/30/1995		320
10/1/1995		135
10/2/1995		73
10/3/1995		69
10/4/1995		69
10/5/1995		64
10/6/1995		48
10/7/1995		73
10/8/1995		61
10/9/1995		42
10/10/1995		30
10/11/1995		30
10/12/1995		19
10/13/1995		19
10/14/1995		28
10/15/1995		46
10/16/1995		76
10/17/1995		98
10/18/1995		69
10/19/1995		67
10/20/1995		73
10/21/1995		73
10/22/1995		59
10/23/1995		48
10/24/1995		27
10/25/1995		29
10/26/1995		31
10/27/1995		47
10/28/1995		57
10/29/1995		62
10/30/1995		68
10/31/1995		76
11/1/1995		472
11/2/1995		309
11/3/1995		209
11/4/1995		143
11/5/1995		97
11/6/1995		66
11/7/1995		45
11/8/1995		26
11/9/1995		21
11/10/1995		23
11/11/1995		22
11/12/1995		21
11/13/1995		20
11/14/1995		34
11/15/1995		17
11/16/1995		15
11/17/1995		18
11/18/1995		20
11/19/1995		22
11/20/1995		31
11/21/1995		48
11/22/1995		55
11/23/1995		49
11/24/1995		44
11/25/1995		39
11/26/1995		34
11/27/1995		30
11/28/1995		26
11/29/1995		42
11/30/1995		51
12/1/1995		34
12/2/1995		25
12/3/1995		26
12/4/1995		20
12/5/1995		12
12/6/1995		13
12/7/1995		19
12/8/1995		28
12/9/1995		43
12/10/1995		61
12/11/1995		64
12/12/1995		52
12/13/1995		49
12/14/1995		36
12/15/1995		30
12/16/1995		14
12/17/1995		18
12/18/1995		14
12/19/1995		13
12/20/1995		12
12/21/1995		12
12/22/1995		12
12/23/1995		13
12/24/1995		13
12/25/1995		14
12/26/1995		25
12/27/1995		45
12/28/1995		34
12/29/1995		19
12/30/1995		25
12/31/1995		30
1/1/1996		34
1/2/1996		32
1/3/1996		28
1/4/1996		22
1/5/1996		18
1/6/1996		19
1/7/1996		22
1/8/1996		25
1/9/1996		26
1/10/1996		22
1/11/1996		23
1/12/1996		24
1/13/1996		16
1/14/1996		12
1/15/1996		10
1/16/1996		8
1/17/1996		9
1/18/1996		15
1/19/1996		9
1/20/1996		8
1/21/1996		9
1/22/1996		12
1/23/1996		11
1/24/1996		11
1/25/1996		12
1/26/1996		13
1/27/1996		14
1/28/1996		15
1/29/1996		15
1/30/1996		16
1/31/1996		17
2/1/1996		17
2/2/1996		10
2/3/1996		7
2/4/1996		8
2/5/1996		9
2/6/1996		7
2/7/1996		12
2/8/1996		77
2/9/1996		312
2/10/1996		997
2/11/1996		266
2/12/1996		80
2/13/1996		126
2/14/1996		117
2/15/1996		44
2/16/1996		49
2/17/1996		37
2/18/1996		32
2/19/1996		108
2/20/1996		813
2/21/1996		273
2/22/1996		136
2/23/1996		288
2/24/1996		255
2/25/1996		214
2/26/1996		352
2/27/1996		641
2/28/1996		158
2/29/1996		45
3/1/1996		60
3/2/1996		83
3/3/1996		69
3/4/1996		51
3/5/1996		59
3/6/1996		88
3/7/1996		90
3/8/1996		79
3/9/1996		70
3/10/1996		62
3/11/1996		54
3/12/1996		48
3/13/1996		44
3/14/1996		37
3/15/1996		29
3/16/1996		23
3/17/1996		21
3/18/1996		21
3/19/1996		20
3/20/1996		19
3/21/1996		16
3/22/1996		14
3/23/1996		14
3/24/1996		15
3/25/1996		26
3/26/1996		51
3/27/1996		36
3/28/1996		21
3/29/1996		14
3/30/1996		14
3/31/1996		50
4/1/1996		32
4/2/1996		22
4/3/1996		18
4/4/1996		12
4/5/1996		10
4/6/1996		11
4/7/1996		13
4/8/1996		14
4/9/1996		13
4/10/1996		16
4/11/1996		19
4/12/1996		11
4/13/1996		11
4/14/1996		9
4/15/1996		8
4/16/1996		12
4/17/1996		11
4/18/1996		12
4/19/1996		12
4/20/1996		11
4/21/1996		10
4/22/1996		9
4/23/1996		10
4/24/1996		9
4/25/1996		10
4/26/1996		11
4/27/1996		19
4/28/1996		78
4/29/1996		518
4/30/1996		145
5/1/1996		69
5/2/1996		26
5/3/1996		21
5/4/1996		19
5/5/1996		20
5/6/1996		21
5/7/1996		31
5/8/1996		137
5/9/1996		693
5/10/1996		2800
5/11/1996		1120
5/12/1996		605
5/13/1996		361
5/14/1996		294
5/15/1996		289
5/16/1996		557
5/17/1996		521
5/18/1996		391
5/19/1996		307
5/20/1996		248
5/21/1996		223
5/22/1996		444
5/23/1996		1410
5/24/1996		2300
5/25/1996		979
5/26/1996		769
5/27/1996		1450
5/28/1996		769
5/29/1996		381
5/30/1996		276
5/31/1996		233
6/1/1996		499
6/2/1996		471
6/3/1996		211
6/4/1996		158
6/5/1996		114
6/6/1996		289
6/7/1996		237
6/8/1996		87
6/9/1996		95
6/10/1996		111
6/11/1996		113
6/12/1996		79
6/13/1996		137
6/14/1996		84
6/15/1996		74
6/16/1996		116
6/17/1996		114
6/18/1996		65
6/19/1996		55
6/20/1996		65
6/21/1996		74
6/22/1996		80
6/23/1996		198
6/24/1996		352
6/25/1996		243
6/26/1996		182
6/27/1996		182
6/28/1996		199
6/29/1996		207
6/30/1996		216
7/1/1996		230
7/2/1996		246
7/3/1996		218
7/4/1996		202
7/5/1996		188
7/6/1996		175
7/7/1996		163
7/8/1996		151
7/9/1996		126
7/10/1996		70
7/11/1996		78
7/12/1996		98
7/13/1996		77
7/14/1996		59
7/15/1996		48
7/16/1996		191
7/17/1996		2070
7/18/1996		589
7/19/1996		203
7/20/1996		91
7/21/1996		86
7/22/1996		91
7/23/1996		77
7/24/1996		81
7/25/1996		78
7/26/1996		76
7/27/1996		73
7/28/1996		70
7/29/1996		67
7/30/1996		61
7/31/1996		55
8/1/1996		50
8/2/1996		48
8/3/1996		49
8/4/1996		51
8/5/1996		51
8/6/1996		49
8/7/1996		55
8/8/1996		62
8/9/1996		64
8/10/1996		66
8/11/1996		47
8/12/1996		28
8/13/1996		28
8/14/1996		29
8/15/1996		37
8/16/1996		52
8/17/1996		71
8/18/1996		97
8/19/1996		103
8/20/1996		45
8/21/1996		31
8/22/1996		48
8/23/1996		44
8/24/1996		37
8/25/1996		35
8/26/1996		53
8/27/1996		54
8/28/1996		58
8/29/1996		82
8/30/1996		106
8/31/1996		99
9/1/1996		92
9/2/1996		80
9/3/1996		72
9/4/1996		93
9/5/1996		69
9/6/1996		106
9/7/1996		104
9/8/1996		61
9/9/1996		65
9/10/1996		80
9/11/1996		74
9/12/1996		65
9/13/1996		68
9/14/1996		89
9/15/1996		86
9/16/1996		129
9/17/1996		107
9/18/1996		125
9/19/1996		58
9/20/1996		160
9/21/1996		113
9/22/1996		107
9/23/1996		105
9/24/1996		97
9/25/1996		135
9/26/1996		195
9/27/1996		133
9/28/1996		177
9/29/1996		120
9/30/1996		56
10/1/1996		41.2
10/2/1996		42.5
10/3/1996		45.2
10/4/1996		47.4
10/5/1996		49.8
10/6/1996		52.3
10/7/1996		54.9
10/8/1996		57.7
10/9/1996		60.8
10/10/1996		65
10/11/1996		69.6
10/12/1996		74.2
10/13/1996		77.7
10/14/1996		81.2
10/15/1996		84.9
10/16/1996		78.8
10/17/1996		53.7
10/18/1996		60.2
10/19/1996		74.1
10/20/1996		85.7
10/21/1996		81.2
10/22/1996		275
10/23/1996		351
10/24/1996		92.7
10/25/1996		79.5
10/26/1996		69.7
10/27/1996		65.7
10/28/1996		62.2
10/29/1996		268
10/30/1996		61
10/31/1996		38.8
11/1/1996		36.6
11/2/1996		27.6
11/3/1996		13.1
11/4/1996		31.5
11/5/1996		46.8
11/6/1996		28.1
11/7/1996		16.9
11/8/1996		15
11/9/1996		17
11/10/1996		17.8
11/11/1996		18.8
11/12/1996		19.8
11/13/1996		21
11/14/1996		21.7
11/15/1996		15.5
11/16/1996		16.1
11/17/1996		18
11/18/1996		14.8
11/19/1996		11.2
11/20/1996		13.1
11/21/1996		14.3
11/22/1996		15.4
11/23/1996		16.6
11/24/1996		17.9
11/25/1996		17.6
11/26/1996		13.1
11/27/1996		14.2
11/28/1996		17.3
11/29/1996		64.5
11/30/1996		105
12/1/1996		40.6
12/2/1996		21.4
12/3/1996		20.3
12/4/1996		25.5
12/5/1996		27
12/6/1996		16.2
12/7/1996		13.8
12/8/1996		20.7
12/9/1996		16.8
12/10/1996		8
12/11/1996		14
12/12/1996		15
12/13/1996		14.9
12/14/1996		14.4
12/15/1996		13.9
12/16/1996		13.4
12/17/1996		14.6
12/18/1996		21.2
12/19/1996		25.1
12/20/1996		26
12/21/1996		20.1
12/22/1996		16.9
12/23/1996		14.4
12/24/1996		12.6
12/25/1996		14.2
12/26/1996		15.2
12/27/1996		13.3
12/28/1996		14
12/29/1996		14.9
12/30/1996		15.5
12/31/1996		12.7
1/1/1997		12
1/2/1997		12
1/3/1997		12
1/4/1997		12
1/5/1997		12
1/6/1997		11.8
1/7/1997		11.2
1/8/1997		12.3
1/9/1997		13.6
1/10/1997		12.4
1/11/1997		11.2
1/12/1997		11.4
1/13/1997		11.9
1/14/1997		12.1
1/15/1997		12.2
1/16/1997		12.4
1/17/1997		12.5
1/18/1997		12.7
1/19/1997		12.8
1/20/1997		14.4
1/21/1997		40
1/22/1997		47
1/23/1997		35
1/24/1997		24.6
1/25/1997		17.3
1/26/1997		12.2
1/27/1997		9
1/28/1997		13.8
1/29/1997		23.2
1/30/1997		19.3
1/31/1997		65.4
2/1/1997		57.4
2/2/1997		45.7
2/3/1997		40.2
2/4/1997		27.4
2/5/1997		17.2
2/6/1997		14
2/7/1997		10.5
2/8/1997		8
2/9/1997		6.4
2/10/1997		7
2/11/1997		9.8
2/12/1997		16.2
2/13/1997		16.1
2/14/1997		16.5
2/15/1997		14.9
2/16/1997		13.4
2/17/1997		92.2
2/18/1997		1010
2/19/1997		631
2/20/1997		712
2/21/1997		504
2/22/1997		240
2/23/1997		136
2/24/1997		80.2
2/25/1997		112
2/26/1997		183
2/27/1997		276
2/28/1997		315
3/1/1997		386
3/2/1997		370
3/3/1997		93.1
3/4/1997		42
3/5/1997		37.2
3/6/1997		39.8
3/7/1997		43.6
3/8/1997		47.8
3/9/1997		3020
3/10/1997		592
3/11/1997		227
3/12/1997		140
3/13/1997		124
3/14/1997		113
3/15/1997		62.7
3/16/1997		59.8
3/17/1997		59.8
3/18/1997		43.1
3/19/1997		37.9
3/20/1997		35.4
3/21/1997		32.7
3/22/1997		27
3/23/1997		24.4
3/24/1997		23.3
3/25/1997		24.6
3/26/1997		25.6
3/27/1997		23.8
3/28/1997		24.2
3/29/1997		25.4
3/30/1997		22
3/31/1997		17.8
4/1/1997		15.2
4/2/1997		15.5
4/3/1997		16.8
4/4/1997		32.8
4/5/1997		265
4/6/1997		308
4/7/1997		83.4
4/8/1997		47.7
4/9/1997		40.2
4/10/1997		36.7
4/11/1997		42.6
4/12/1997		50.3
4/13/1997		159
4/14/1997		198
4/15/1997		78.6
4/16/1997		39.4
4/17/1997		33.9
4/18/1997		31.9
4/19/1997		20.3
4/20/1997		18.1
4/21/1997		17.6
4/22/1997		21.8
4/23/1997		21
4/24/1997		19.1
4/25/1997		19.3
4/26/1997		12.8
4/27/1997		12.9
4/28/1997		14.1
4/29/1997		21.7
4/30/1997		1030
5/1/1997		831
5/2/1997		591
5/3/1997		368
5/4/1997		251
5/5/1997		216
5/6/1997		225
5/7/1997		1320
5/8/1997		2450
5/9/1997		852
5/10/1997		648
5/11/1997		517
5/12/1997		412
5/13/1997		328
5/14/1997		261
5/15/1997		209
5/16/1997		183
5/17/1997		165
5/18/1997		149
5/19/1997		134
5/20/1997		121
5/21/1997		114
5/22/1997		108
5/23/1997		106
5/24/1997		132
5/25/1997		119
5/26/1997		1630
5/27/1997		690
5/28/1997		456
5/29/1997		305
5/30/1997		200
5/31/1997		159
6/1/1997		143
6/2/1997		132
6/3/1997		128
6/4/1997		126
6/5/1997		169
6/6/1997		142
6/7/1997		129
6/8/1997		121
6/9/1997		114
6/10/1997		104
6/11/1997		89
6/12/1997		131
6/13/1997		109
6/14/1997		110
6/15/1997		126
6/16/1997		142
6/17/1997		155
6/18/1997		168
6/19/1997		183
6/20/1997		285
6/21/1997		556
6/22/1997		249
6/23/1997		201
6/24/1997		376
6/25/1997		498
6/26/1997		236
6/27/1997		234
6/28/1997		205
6/29/1997		214
6/30/1997		273
7/1/1997		191
7/2/1997		197
7/3/1997		208
7/4/1997		169
7/5/1997		134
7/6/1997		107
7/7/1997		84.8
7/8/1997		68.2
7/9/1997		80.4
7/10/1997		97.7
7/11/1997		70.6
7/12/1997		49.4
7/13/1997		147
7/14/1997		126
7/15/1997		76.2
7/16/1997		73
7/17/1997		162
7/18/1997		75.5
7/19/1997		67.3
7/20/1997		140
7/21/1997		232
7/22/1997		70
7/23/1997		119
7/24/1997		61.3
7/25/1997		41.8
7/26/1997		63.7
7/27/1997		64.4
7/28/1997		61.3
7/29/1997		159
7/30/1997		160
7/31/1997		133
8/1/1997		110
8/2/1997		95.6
8/3/1997		87.5
8/4/1997		80
8/5/1997		73.2
8/6/1997		105
8/7/1997		185
8/8/1997		129
8/9/1997		81.2
8/10/1997		75.2
8/11/1997		79.3
8/12/1997		122
8/13/1997		95.2
8/14/1997		50
8/15/1997		68.5
8/16/1997		53.7
8/17/1997		54.2
8/18/1997		82.2
8/19/1997		76.1
8/20/1997		64.4
8/21/1997		54.4
8/22/1997		43.7
8/23/1997		40.6
8/24/1997		41.2
8/25/1997		43.8
8/26/1997		63.8
8/27/1997		44.2
8/28/1997		41
8/29/1997		43.8
8/30/1997		46.7
8/31/1997		49.8
9/1/1997		53.1
9/2/1997		60.1
9/3/1997		76.5
9/4/1997		84.6
9/5/1997		90.5
9/6/1997		90.6
9/7/1997		90.2
9/8/1997		312
9/9/1997		206
9/10/1997		174
9/11/1997		150
9/12/1997		124
9/13/1997		99.5
9/14/1997		47.5
9/15/1997		52.5
9/16/1997		72
9/17/1997		83.7
9/18/1997		61.1
9/19/1997		43.8
9/20/1997		43.8
9/21/1997		48.9
9/22/1997		59.4
9/23/1997		209
9/24/1997		152
9/25/1997		85.2
9/26/1997		61.4
9/27/1997		48.6
9/28/1997		42.3
9/29/1997		36.9
9/30/1997		32.1
10/1/1997		47
10/2/1997		46
10/3/1997		45
10/4/1997		45
10/5/1997		57
10/6/1997		67
10/7/1997		60
10/8/1997		76
10/9/1997		160
10/10/1997		114
10/11/1997		73
10/12/1997		287
10/13/1997		694
10/14/1997		340
10/15/1997		136
10/16/1997		45
10/17/1997		40
10/18/1997		35
10/19/1997		30
10/20/1997		27
10/21/1997		31
10/22/1997		45
10/23/1997		92
10/24/1997		204
10/25/1997		98
10/26/1997		158
10/27/1997		66
10/28/1997		56
10/29/1997		59
10/30/1997		69
10/31/1997		53
11/1/1997		39
11/2/1997		28
11/3/1997		20
11/4/1997		16
11/5/1997		15
11/6/1997		16
11/7/1997		16
11/8/1997		17
11/9/1997		17
11/10/1997		17
11/11/1997		18
11/12/1997		20
11/13/1997		18
11/14/1997		17
11/15/1997		16
11/16/1997		16
11/17/1997		17
11/18/1997		26
11/19/1997		28
11/20/1997		27
11/21/1997		21
11/22/1997		25
11/23/1997		27
11/24/1997		29
11/25/1997		32
11/26/1997		34
11/27/1997		32
11/28/1997		31
11/29/1997		35
11/30/1997		41
12/1/1997		22
12/2/1997		20
12/3/1997		23
12/4/1997		23
12/5/1997		22
12/6/1997		22
12/7/1997		21
12/8/1997		21
12/9/1997		20
12/10/1997		19
12/11/1997		19
12/12/1997		18
12/13/1997		17
12/14/1997		16
12/15/1997		16
12/16/1997		15
12/17/1997		14
12/18/1997		15
12/19/1997		15
12/20/1997		16
12/21/1997		17
12/22/1997		17
12/23/1997		19
12/24/1997		18
12/25/1997		17
12/26/1997		16
12/27/1997		15
12/28/1997		15
12/29/1997		13
12/30/1997		9
12/31/1997		8
1/1/1998		8
1/2/1998		14
1/3/1998		23
1/4/1998		18
1/5/1998		27
1/6/1998		19
1/7/1998		18
1/8/1998		18
1/9/1998		16
1/10/1998		42
1/11/1998		30
1/12/1998		19
1/13/1998		36
1/14/1998		34
1/15/1998		21
1/16/1998		17
1/17/1998		15
1/18/1998		14
1/19/1998		15
1/20/1998		18
1/21/1998		21
1/22/1998		20
1/23/1998		18
1/24/1998		19
1/25/1998		19
1/26/1998		20
1/27/1998		21
1/28/1998		21
1/29/1998		20
1/30/1998		20
1/31/1998		27
2/1/1998		298
2/2/1998		93
2/3/1998		32
2/4/1998		30
2/5/1998		28
2/6/1998		26
2/7/1998		23
2/8/1998		21
2/9/1998		19
2/10/1998		17
2/11/1998		15
2/12/1998		14
2/13/1998		14
2/14/1998		16
2/15/1998		18
2/16/1998		18
2/17/1998		19
2/18/1998		32
2/19/1998		75
2/20/1998		53
2/21/1998		40
2/22/1998		33
2/23/1998		27
2/24/1998		23
2/25/1998		21
2/26/1998		40
2/27/1998		26
2/28/1998		18
3/1/1998		17
3/2/1998		17
3/3/1998		16
3/4/1998		16
3/5/1998		15
3/6/1998		15
3/7/1998		14
3/8/1998		14
3/9/1998		14
3/10/1998		52
3/11/1998		74
3/12/1998		56
3/13/1998		45
3/14/1998		44
3/15/1998		47
3/16/1998		50
3/17/1998		69
3/18/1998		359
3/19/1998		274
3/20/1998		132
3/21/1998		135
3/22/1998		223
3/23/1998		394
3/24/1998		337
3/25/1998		474
3/26/1998		460
3/27/1998		174
3/28/1998		74
3/29/1998		71
3/30/1998		3120
3/31/1998		1730
4/1/1998		748
4/2/1998		478
4/3/1998		323
4/4/1998		258
4/5/1998		208
4/6/1998		167
4/7/1998		161
4/8/1998		246
4/9/1998		154
4/10/1998		106
4/11/1998		91
4/12/1998		84
4/13/1998		265
4/14/1998		148
4/15/1998		71
4/16/1998		65
4/17/1998		59
4/18/1998		51
4/19/1998		69
4/20/1998		776
4/21/1998		340
4/22/1998		100
4/23/1998		75
4/24/1998		83
4/25/1998		88
4/26/1998		68
4/27/1998		56
4/28/1998		48
4/29/1998		75
4/30/1998		156
5/1/1998		170
5/2/1998		159
5/3/1998		174
5/4/1998		150
5/5/1998		144
5/6/1998		305
5/7/1998		663
5/8/1998		332
5/9/1998		245
5/10/1998		216
5/11/1998		194
5/12/1998		220
5/13/1998		204
5/14/1998		203
5/15/1998		217
5/16/1998		210
5/17/1998		195
5/18/1998		182
5/19/1998		1040
5/20/1998		827
5/21/1998		358
5/22/1998		982
5/23/1998		876
5/24/1998		2700
5/25/1998		486
5/26/1998		321
5/27/1998		176
5/28/1998		87
5/29/1998		342
5/30/1998		177
5/31/1998		109
6/1/1998		96
6/2/1998		140
6/3/1998		122
6/4/1998		110
6/5/1998		206
6/6/1998		199
6/7/1998		205
6/8/1998		425
6/9/1998		421
6/10/1998		160
6/11/1998		944
6/12/1998		887
6/13/1998		265
6/14/1998		551
6/15/1998		334
6/16/1998		213
6/17/1998		427
6/18/1998		570
6/19/1998		416
6/20/1998		275
6/21/1998		246
6/22/1998		236
6/23/1998		198
6/24/1998		180
6/25/1998		181
6/26/1998		183
6/27/1998		165
6/28/1998		155
6/29/1998		178
6/30/1998		269
7/1/1998		120
7/2/1998		100
7/3/1998		89
7/4/1998		81
7/5/1998		97
7/6/1998		273
7/7/1998		485
7/8/1998		176
7/9/1998		138
7/10/1998		125
7/11/1998		104
7/12/1998		93
7/13/1998		85
7/14/1998		78
7/15/1998		73
7/16/1998		118
7/17/1998		522
7/18/1998		383
7/19/1998		228
7/20/1998		140
7/21/1998		275
7/22/1998		1530
7/23/1998		298
7/24/1998		204
7/25/1998		140
7/26/1998		96
7/27/1998		67
7/28/1998		60
7/29/1998		72
7/30/1998		93
7/31/1998		112
8/1/1998		110
8/2/1998		107
8/3/1998		103
8/4/1998		183
8/5/1998		211
8/6/1998		109
8/7/1998		88
8/8/1998		71
8/9/1998		58
8/10/1998		48
8/11/1998		48
8/12/1998		47
8/13/1998		364
8/14/1998		408
8/15/1998		321
8/16/1998		224
8/17/1998		190
8/18/1998		127
8/19/1998		78
8/20/1998		61
8/21/1998		513
8/22/1998		425
8/23/1998		471
8/24/1998		360
8/25/1998		142
8/26/1998		94
8/27/1998		585
8/28/1998		427
8/29/1998		142
8/30/1998		71
8/31/1998		59
9/1/1998		53
9/2/1998		48
9/3/1998		43
9/4/1998		41
9/5/1998		41
9/6/1998		40
9/7/1998		39
9/8/1998		38
9/9/1998		37
9/10/1998		37
9/11/1998		36
9/12/1998		35
9/13/1998		35
9/14/1998		34
9/15/1998		33
9/16/1998		31
9/17/1998		29
9/18/1998		31
9/19/1998		41
9/20/1998		41
9/21/1998		36
9/22/1998		35
9/23/1998		25
9/24/1998		25
9/25/1998		30
9/26/1998		33
9/27/1998		33
9/28/1998		34
9/29/1998		35
9/30/1998		36
10/1/1998		32.5
10/2/1998		28.5
10/3/1998		35.1
10/4/1998		60.8
10/5/1998		331
10/6/1998		79.4
10/7/1998		46.6
10/8/1998		39
10/9/1998		37.6
10/10/1998		36
10/11/1998		27.6
10/12/1998		20.5
10/13/1998		20.6
10/14/1998		22.7
10/15/1998		25
10/16/1998		30
10/17/1998		149
10/18/1998		56
10/19/1998		23.2
10/20/1998		24
10/21/1998		26.9
10/22/1998		23.6
10/23/1998		20
10/24/1998		21.7
10/25/1998		24.6
10/26/1998		24.7
10/27/1998		24.5
10/28/1998		24.2
10/29/1998		22
10/30/1998		19.5
10/31/1998		31.6
11/1/1998		39.5
11/2/1998		53.2
11/3/1998		42.5
11/4/1998		37.2
11/5/1998		33.7
11/6/1998		30.6
11/7/1998		27.8
11/8/1998		25.8
11/9/1998		29.3
11/10/1998		298
11/11/1998		82.8
11/12/1998		46.1
11/13/1998		37.6
11/14/1998		33.2
11/15/1998		30
11/16/1998		27.2
11/17/1998		24.5
11/18/1998		20.9
11/19/1998		21.7
11/20/1998		23.9
11/21/1998		27.8
11/22/1998		26.7
11/23/1998		24.4
11/24/1998		22.4
11/25/1998		20.5
11/26/1998		18.7
11/27/1998		17.1
11/28/1998		15.7
11/29/1998		14.3
11/30/1998		13.1
12/1/1998		13.5
12/2/1998		16.4
12/3/1998		16.8
12/4/1998		15.2
12/5/1998		13
12/6/1998		11.6
12/7/1998		15
12/8/1998		20.8
12/9/1998		18.8
12/10/1998		16
12/11/1998		23.6
12/12/1998		27.6
12/13/1998		25.9
12/14/1998		24.2
12/15/1998		22.7
12/16/1998		21.5
12/17/1998		22
12/18/1998		13.8
12/19/1998		12
12/20/1998		28
12/21/1998		28.8
12/22/1998		25.5
12/23/1998		23.8
12/24/1998		22.2
12/25/1998		20.7
12/26/1998		19.3
12/27/1998		16.9
12/28/1998		12.5
12/29/1998		22.2
12/30/1998		14.6
12/31/1998		16.4
1/1/1999		17.8
1/2/1999		18.7
1/3/1999		19.6
1/4/1999		20.5
1/5/1999		21.6
1/6/1999		24.1
1/7/1999		20.4
1/8/1999		21.3
1/9/1999		23.3
1/10/1999		26.2
1/11/1999		25.1
1/12/1999		23.2
1/13/1999		19.6
1/14/1999		15.9
1/15/1999		26.6
1/16/1999		20.1
1/17/1999		16
1/18/1999		13.5
1/19/1999		13.8
1/20/1999		13.5
1/21/1999		13.1
1/22/1999		16.9
1/23/1999		17.4
1/24/1999		15.3
1/25/1999		13.4
1/26/1999		12.1
1/27/1999		11.5
1/28/1999		16.1
1/29/1999		17
1/30/1999		11
1/31/1999		12.9
2/1/1999		21.4
2/2/1999		65.3
2/3/1999		71.8
2/4/1999		70
2/5/1999		43.4
2/6/1999		29
2/7/1999		35.6
2/8/1999		47.6
2/9/1999		33.5
2/10/1999		29.3
2/11/1999		39.2
2/12/1999		50.3
2/13/1999		61.6
2/14/1999		18.2
2/15/1999		14.9
2/16/1999		12.9
2/17/1999		18.7
2/18/1999		19.6
2/19/1999		16.1
2/20/1999		14.6
2/21/1999		23
2/22/1999		25.2
2/23/1999		25.5
2/24/1999		25.7
2/25/1999		25.9
2/26/1999		24.7
2/27/1999		22.1
2/28/1999		17.4
3/1/1999		21.6
3/2/1999		29.6
3/3/1999		28.2
3/4/1999		15.4
3/5/1999		12.1
3/6/1999		15.3
3/7/1999		17.2
3/8/1999		23
3/9/1999		64.5
3/10/1999		28.6
3/11/1999		18.5
3/12/1999		20.7
3/13/1999		23.2
3/14/1999		26
3/15/1999		29.2
3/16/1999		31
3/17/1999		30.2
3/18/1999		24.6
3/19/1999		24
3/20/1999		23.4
3/21/1999		22.8
3/22/1999		22.2
3/23/1999		22
3/24/1999		21.3
3/25/1999		20.2
3/26/1999		19.2
3/27/1999		19.2
3/28/1999		22
3/29/1999		26.1
3/30/1999		30.8
3/31/1999		35.7
4/1/1999		26.9
4/2/1999		25.4
4/3/1999		26.6
4/4/1999		25.6
4/5/1999		33.1
4/6/1999		34.3
4/7/1999		29.2
4/8/1999		36.2
4/9/1999		90
4/10/1999		71.3
4/11/1999		46.1
4/12/1999		39.8
4/13/1999		31.5
4/14/1999		49.6
4/15/1999		82.6
4/16/1999		327
4/17/1999		176
4/18/1999		148
4/19/1999		156
4/20/1999		164
4/21/1999		169
4/22/1999		248
4/23/1999		280
4/24/1999		211
4/25/1999		214
4/26/1999		197
4/27/1999		268
4/28/1999		174
4/29/1999		165
4/30/1999		191
5/1/1999		212
5/2/1999		159
5/3/1999		106
5/4/1999		70.5
5/5/1999		66.9
5/6/1999		67.8
5/7/1999		69.3
5/8/1999		80.2
5/9/1999		97.2
5/10/1999		144
5/11/1999		2630
5/12/1999		1940
5/13/1999		334
5/14/1999		176
5/15/1999		225
5/16/1999		327
5/17/1999		491
5/18/1999		226
5/19/1999		149
5/20/1999		129
5/21/1999		135
5/22/1999		117
5/23/1999		97.1
5/24/1999		84.8
5/25/1999		128
5/26/1999		118
5/27/1999		109
5/28/1999		103
5/29/1999		102
5/30/1999		107
5/31/1999		112
6/1/1999		287
6/2/1999		266
6/3/1999		114
6/4/1999		736
6/5/1999		581
6/6/1999		202
6/7/1999		130
6/8/1999		116
6/9/1999		109
6/10/1999		1540
6/11/1999		2290
6/12/1999		276
6/13/1999		189
6/14/1999		170
6/15/1999		150
6/16/1999		132
6/17/1999		115
6/18/1999		102
6/19/1999		107
6/20/1999		117
6/21/1999		126
6/22/1999		155
6/23/1999		983
6/24/1999		417
6/25/1999		249
6/26/1999		169
6/27/1999		128
6/28/1999		101
6/29/1999		82.5
6/30/1999		65.5
7/1/1999		78.5
7/2/1999		108
7/3/1999		124
7/4/1999		136
7/5/1999		149
7/6/1999		162
7/7/1999		158
7/8/1999		150
7/9/1999		141
7/10/1999		134
7/11/1999		126
7/12/1999		118
7/13/1999		92.6
7/14/1999		68.3
7/15/1999		50.8
7/16/1999		63.2
7/17/1999		79.3
7/18/1999		55.8
7/19/1999		76.5
7/20/1999		240
7/21/1999		111
7/22/1999		105
7/23/1999		98.6
7/24/1999		92.9
7/25/1999		87.4
7/26/1999		82.5
7/27/1999		83
7/28/1999		85.7
7/29/1999		87.6
7/30/1999		77.1
7/31/1999		408
8/1/1999		185
8/2/1999		155
8/3/1999		130
8/4/1999		104
8/5/1999		43.8
8/6/1999		27.7
8/7/1999		52.3
8/8/1999		45.6
8/9/1999		42.1
8/10/1999		44.9
8/11/1999		119
8/12/1999		894
8/13/1999		186
8/14/1999		98.6
8/15/1999		84.5
8/16/1999		72.4
8/17/1999		69.9
8/18/1999		664
8/19/1999		174
8/20/1999		65.2
8/21/1999		63.9
8/22/1999		76.5
8/23/1999		1100
8/24/1999		258
8/25/1999		70.5
8/26/1999		55
8/27/1999		48.9
8/28/1999		46
8/29/1999		43.2
8/30/1999		40.7
8/31/1999		38.3
9/1/1999		36
9/2/1999		33.9
9/3/1999		31.9
9/4/1999		35.2
9/5/1999		37.2
9/6/1999		34
9/7/1999		31.2
9/8/1999		28.5
9/9/1999		26.1
9/10/1999		23.9
9/11/1999		21.9
9/12/1999		20
9/13/1999		18.4
9/14/1999		16.8
9/15/1999		15.4
9/16/1999		13.8
9/17/1999		12.4
9/18/1999		13.5
9/19/1999		14.7
9/20/1999		15.7
9/21/1999		16.8
9/22/1999		18.2
9/23/1999		19.7
9/24/1999		19.7
9/25/1999		19.3
9/26/1999		20.9
9/27/1999		34.7
9/28/1999		34.8
9/29/1999		31.8
9/30/1999		29.2
10/1/1999		28
10/2/1999		30
10/3/1999		32
10/4/1999		31
10/5/1999		29
10/6/1999		43
10/7/1999		28
10/8/1999		27
10/9/1999		27
10/10/1999		27
10/11/1999		26
10/12/1999		26
10/13/1999		26
10/14/1999		25
10/15/1999		26
10/16/1999		26
10/17/1999		27
10/18/1999		46
10/19/1999		49
10/20/1999		47
10/21/1999		45
10/22/1999		42
10/23/1999		35
10/24/1999		30
10/25/1999		30
10/26/1999		30
10/27/1999		30
10/28/1999		27
10/29/1999		24
10/30/1999		24
10/31/1999		23
11/1/1999		22
11/2/1999		21
11/3/1999		21
11/4/1999		24
11/5/1999		23
11/6/1999		22
11/7/1999		21
11/8/1999		20
11/9/1999		19
11/10/1999		19
11/11/1999		18
11/12/1999		18
11/13/1999		17
11/14/1999		17
11/15/1999		16
11/16/1999		15
11/17/1999		17
11/18/1999		16
11/19/1999		15
11/20/1999		15
11/21/1999		14
11/22/1999		14
11/23/1999		33
11/24/1999		28
11/25/1999		25
11/26/1999		24
11/27/1999		23
11/28/1999		22
11/29/1999		20
11/30/1999		20
12/1/1999		19
12/2/1999		18
12/3/1999		17
12/4/1999		17
12/5/1999		16
12/6/1999		15
12/7/1999		17
12/8/1999		19
12/9/1999		16
12/10/1999		15
12/11/1999		16
12/12/1999		16
12/13/1999		17
12/14/1999		14
12/15/1999		11
12/16/1999		14
12/17/1999		17
12/18/1999		15
12/19/1999		15
12/20/1999		14
12/21/1999		11
12/22/1999		16
12/23/1999		20
12/24/1999		20
12/25/1999		21
12/26/1999		28
12/27/1999		27
12/28/1999		31
12/29/1999		44
12/30/1999		27
12/31/1999		17
1/1/2000		19
1/2/2000		21
1/3/2000		15
1/4/2000		25
1/5/2000		32
1/6/2000		43
1/7/2000		38
1/8/2000		22
1/9/2000		13
1/10/2000		12
1/11/2000		16
1/12/2000		13
1/13/2000		26
1/14/2000		31
1/15/2000		20
1/16/2000		16
1/17/2000		19
1/18/2000		21
1/19/2000		21
1/20/2000		29
1/21/2000		33
1/22/2000		30
1/23/2000		28
1/24/2000		22
1/25/2000		17
1/26/2000		26
1/27/2000		35
1/28/2000		39
1/29/2000		21
1/30/2000		20
1/31/2000		40
2/1/2000		31
2/2/2000		21
2/3/2000		16
2/4/2000		17
2/5/2000		14
2/6/2000		12
2/7/2000		13
2/8/2000		8
2/9/2000		12
2/10/2000		11
2/11/2000		13
2/12/2000		16
2/13/2000		12
2/14/2000		14
2/15/2000		16
2/16/2000		17
2/17/2000		16
2/18/2000		17
2/19/2000		16
2/20/2000		14
2/21/2000		141
2/22/2000		207
2/23/2000		166
2/24/2000		182
2/25/2000		51
2/26/2000		24
2/27/2000		21
2/28/2000		35
2/29/2000		45
3/1/2000		32
3/2/2000		29
3/3/2000		30
3/4/2000		35
3/5/2000		35
3/6/2000		30
3/7/2000		49
3/8/2000		48
3/9/2000		76
3/10/2000		38
3/11/2000		36
3/12/2000		46
3/13/2000		54
3/14/2000		27
3/15/2000		39
3/16/2000		51
3/17/2000		32
3/18/2000		80
3/19/2000		92
3/20/2000		85
3/21/2000		82
3/22/2000		138
3/23/2000		170
3/24/2000		171
3/25/2000		72
3/26/2000		66
3/27/2000		79
3/28/2000		75
3/29/2000		48
3/30/2000		45
3/31/2000		50
4/1/2000		48
4/2/2000		47
4/3/2000		42
4/4/2000		54
4/5/2000		83
4/6/2000		56
4/7/2000		38
4/8/2000		38
4/9/2000		38
4/10/2000		49
4/11/2000		67
4/12/2000		40
4/13/2000		23
4/14/2000		38
4/15/2000		50
4/16/2000		51
4/17/2000		141
4/18/2000		57
4/19/2000		58
4/20/2000		651
4/21/2000		286
4/22/2000		97
4/23/2000		36
4/24/2000		50
4/25/2000		58
4/26/2000		62
4/27/2000		69
4/28/2000		68
4/29/2000		136
4/30/2000		117
5/1/2000		86
5/2/2000		72
5/3/2000		65
5/4/2000		64
5/5/2000		66
5/6/2000		76
5/7/2000		78
5/8/2000		89
5/9/2000		96
5/10/2000		125
5/11/2000		165
5/12/2000		104
5/13/2000		54
5/14/2000		48
5/15/2000		73
5/16/2000		58
5/17/2000		67
5/18/2000		1160
5/19/2000		1050
5/20/2000		102
5/21/2000		84
5/22/2000		88
5/23/2000		82
5/24/2000		74
5/25/2000		71
5/26/2000		92
5/27/2000		87
5/28/2000		63
5/29/2000		75
5/30/2000		74
5/31/2000		1570
6/1/2000		480
6/2/2000		256
6/3/2000		200
6/4/2000		193
6/5/2000		146
6/6/2000		138
6/7/2000		158
6/8/2000		179
6/9/2000		153
6/10/2000		83
6/11/2000		252
6/12/2000		289
6/13/2000		257
6/14/2000		452
6/15/2000		235
6/16/2000		180
6/17/2000		148
6/18/2000		129
6/19/2000		145
6/20/2000		150
6/21/2000		125
6/22/2000		156
6/23/2000		223
6/24/2000		306
6/25/2000		237
6/26/2000		236
6/27/2000		168
6/28/2000		201
6/29/2000		165
6/30/2000		112
7/1/2000		136
7/2/2000		166
7/3/2000		136
7/4/2000		438
7/5/2000		376
7/6/2000		168
7/7/2000		130
7/8/2000		178
7/9/2000		172
7/10/2000		372
7/11/2000		204
7/12/2000		134
7/13/2000		138
7/14/2000		178
7/15/2000		186
7/16/2000		170
7/17/2000		152
7/18/2000		146
7/19/2000		128
7/20/2000		108
7/21/2000		103
7/22/2000		121
7/23/2000		115
7/24/2000		102
7/25/2000		112
7/26/2000		126
7/27/2000		114
7/28/2000		105
7/29/2000		96
7/30/2000		105
7/31/2000		101
8/1/2000		117
8/2/2000		96
8/3/2000		82
8/4/2000		88
8/5/2000		102
8/6/2000		119
8/7/2000		124
8/8/2000		305
8/9/2000		116
8/10/2000		88
8/11/2000		102
8/12/2000		93
8/13/2000		272
8/14/2000		146
8/15/2000		89
8/16/2000		43
8/17/2000		73
8/18/2000		76
8/19/2000		67
8/20/2000		47
8/21/2000		61
8/22/2000		51
8/23/2000		55
8/24/2000		49
8/25/2000		44
8/26/2000		44
8/27/2000		46
8/28/2000		54
8/29/2000		87
8/30/2000		57
8/31/2000		44
9/1/2000		50
9/2/2000		106
9/3/2000		69
9/4/2000		60
9/5/2000		40
9/6/2000		38
9/7/2000		35
[truncated: 2,886 more rows]
