# Supplementary material for: Watershed‐scale effects of tallgrass prairie reconstruction: 30‐Year trends in streamflow, nitrate, and sediment in Walnut Creek, Iowa
Source: J Environ Qual. 2026 Apr 5;55(2):e70174. doi: 10.1002/jeq2.70174 (PMC13051032; doi:10.1002/jeq2.70174)
Supplement: Supplementary file 1 — The Supporting Information details the analytical and collection methods used to obtain the streamflow, nitrate, and SSC data utilized in this study. Each of these datasets has also been included. Additionally, the Supporting Information contains the error metrics and residual plots from the WRTDSK models used to estimate daily nitrate and SSC concentrations. All annual values (i.e., annual yields, flow‐weighted concentrations, and average concentrations) have also been included. [file JEQ2-55-0-s001.zip › supplemental/TrendsByDecade.xlsx]

## Sheet: Yields
Analyte	Site	Slopes (kg/ha/yr)			P-Values
		1995-2004	1995-2014	1995-2024	1995-2004	1995-2014	1995-2024
Nitrate	Lower Basin	-0.131522	-0.146836	-0.369937	0.591505	0.314525	0.00272389
	WNT1	-0.525628	0.269306	-0.3228	0.474274	0.537603	0.453662
	WNT2	-0.262114	0.00290588	-0.325032	0.283131	1	0.0803911
SSC	Lower Basin	-154.667	-36.6399	-48.7876	0.0736383	0.314525	0.00430958
	WNT1	-85.8733	-13.127	-14.7665	0.0122661	0.314525	0.0352703
	WNT2	-120.004	-26.6469	-38.7736	0.0736383	0.417304	0.00827905

## Sheet: FW Conc
Analyte	Site	FW Concentration (mg/L/yr)			P-Values
		1995-2004	1995-2014	1995-2024	1995-2004	1995-2014	1995-2024
Nitrate	Lower Basin	-0.126851	-0.184125	-0.13085	0.152406	0.00131822	1.57785e-05
	WNT1	-0.00625495	-0.138698	-0.0633815	0.720515	0.162984	0.0867606
	WNT2	-0.0519627	-0.154778	-0.0824117	0.474274	0.0251783	0.00669115
SSC	Lower Basin	-44.693	-19.9217	-16.9886	0.0736383	0.0349551	0.00481911
	WNT1	-28.4437	-8.70784	-5.58049	0.00235753	0.0251783	0.00149474
	WNT2	-40.3765	-15.9701	-13.7766	0.0122661	0.0251783	0.000699447

## Sheet: Conc
Analyte	Site	Mean Concentration (mg/L/yr)			P-Values
		1995-2004	1995-2014	1995-2024	1995-2004	1995-2014	1995-2024
Nitrate	WNT1	0.113682	-0.14029	-0.0748278	0.720515	0.0212482	0.0152503
	WNT2	-0.0739192	-0.121104	-0.0812818	0.720515	0.00255022	0.000699447
SSC	WNT1	-10.7104	-2.24123	-1.43784	0.00420755	0.111887	0.00190704
	WNT2	-5.47773	-1.62505	-2.62352	0.049098	0.455535	0.000359434
