# Supplementary material for: Watershed‐scale effects of tallgrass prairie reconstruction: 30‐Year trends in streamflow, nitrate, and sediment in Walnut Creek, Iowa
Source: J Environ Qual. 2026 Apr 5;55(2):e70174. doi: 10.1002/jeq2.70174 (PMC13051032; doi:10.1002/jeq2.70174)
Supplement: Supplementary file 1 — The Supporting Information details the analytical and collection methods used to obtain the streamflow, nitrate, and SSC data utilized in this study. Each of these datasets has also been included. Additionally, the Supporting Information contains the error metrics and residual plots from the WRTDSK models used to estimate daily nitrate and SSC concentrations. All annual values (i.e., annual yields, flow‐weighted concentrations, and average concentrations) have also been included. [file JEQ2-55-0-s001.zip › supplemental/WRTDSK outputs/_WRTDSmetrics.csv]

River	Type	R2	RMSE	R2.ln	RMSE.ln	FluxBias
WNT1	Nitrate	0.747504021	2.194974294	0.848	0.431	-0.020327656
WNT1	SSC	0.302674231	110.9007933	0.534	0.738	0.009388503
WNT2	Nitrate	0.718522371	1.81969892	0.831	0.525	0.004691682
WNT2	SSC	0.180489585	369.0332079	0.63	0.717	0.007828361
